# Supplementary material for: N′-(4-Hy­droxy­benzyl­idene)-3-meth­oxy­benzohydrazide
Source: Acta Crystallogr Sect E Struct Rep Online. 2012 Jan 7;68(Pt 2):o296. doi: 10.1107/S1600536811055565 (PMC3274989; doi:10.1107/S1600536811055565)
Supplement: Supplementary file 2 [file e-68-0o296-Isup2.hkl]

# 
# h,k,l, Fc-squared, Fo-squared, sigma(Fo-squared) and status flag 
# 
data_I
_shelx_title ' A in Pbca' 
_shelx_refln_list_code          4 
_shelx_F_calc_maximum      233.63 
_exptl_crystal_F_000      1136.00 
_reflns_d_resolution_high  0.8255 
 
loop_ 
 _symmetry_equiv_pos_as_xyz 
 'x, y, z' 
 '-x+1/2, -y, z+1/2' 
 '-x, y+1/2, -z+1/2' 
 'x+1/2, -y+1/2, -z' 
 '-x, -y, -z' 
 'x-1/2, y, -z-1/2' 
 'x, -y-1/2, z-1/2' 
 '-x-1/2, y-1/2, z' 
 
_cell_length_a    13.2211 
_cell_length_b     9.5336 
_cell_length_c    21.6199 
_cell_angle_alpha  90.000 
_cell_angle_beta   90.000 
_cell_angle_gamma  90.000 
 
_shelx_F_squared_multiplier     1.000 
 
loop_ 
 _refln_index_h 
 _refln_index_k 
 _refln_index_l 
 _refln_F_squared_calc 
 _refln_F_squared_meas 
 _refln_F_squared_sigma 
 _refln_observed_status 
   2   0   0      348.31      377.91     14.15 o 
   4   0   0        0.23       -4.09      5.51 o 
   6   0   0     1528.95     1512.51     48.45 o 
   8   0   0     1071.58     1122.80     35.24 o 
  10   0   0      350.50      309.24     33.50 o 
  12   0   0     6204.88     6342.52    138.17 o 
  14   0   0      313.76      294.91     58.77 o 
  16   0   0        1.09       35.52     27.96 o 
   2   1   0     6598.32     6521.08     63.54 o 
   4   1   0      959.80     1011.97     20.21 o 
   6   1   0     1607.80     1598.72     25.32 o 
   8   1   0       15.64       11.49      7.07 o 
  10   1   0     1167.20     1111.55     37.45 o 
  12   1   0      144.08      128.12     21.62 o 
  14   1   0      179.37      183.72     25.77 o 
   0   2   0    13096.77    11959.62    138.65 o 
   2   2   0     8353.81     8023.37     60.60 o 
   4   2   0     1064.80     1146.31     23.24 o 
   6   2   0    22303.63    22956.76    151.35 o 
   8   2   0      409.75      406.80     22.18 o 
  10   2   0       79.96      102.65     15.45 o 
  12   2   0     1140.81     1065.48     42.12 o 
  14   2   0       94.10       77.26     33.71 o 
   2   3   0     5001.97     4849.08     44.60 o 
   4   3   0     6213.39     6154.64     52.90 o 
   6   3   0      253.56      267.15     16.93 o 
   8   3   0     1029.37      987.10     29.98 o 
  10   3   0        2.20      -15.66      9.59 o 
  12   3   0       58.96       66.62     18.96 o 
  14   3   0      130.30      112.98     22.69 o 
   0   4   0    17927.59    17542.16    174.33 o 
   2   4   0      314.55      367.58     14.05 o 
   4   4   0      581.99      564.32     17.13 o 
   6   4   0     2718.31     2826.91     47.83 o 
   8   4   0       60.97       53.63     12.50 o 
  10   4   0       27.54       15.51     13.05 o 
  12   4   0     1617.41     1584.26     52.34 o 
  14   4   0      201.43      211.09     27.08 o 
   2   5   0      636.90      741.68     21.29 o 
   4   5   0      241.73      257.97     14.31 o 
   6   5   0       14.92        9.99      8.85 o 
   8   5   0       87.97      101.68     15.81 o 
  10   5   0       37.99       31.94     14.36 o 
  12   5   0      349.56      337.31     27.76 o 
  14   5   0        1.17        8.14     28.21 o 
   0   6   0     2225.03     2516.38     59.59 o 
   2   6   0       47.19       37.92      9.19 o 
   4   6   0      441.70      450.23     19.44 o 
   6   6   0     1672.27     1670.15     42.17 o 
   8   6   0      211.88      224.84     21.59 o 
  10   6   0        0.62        6.54     12.53 o 
  12   6   0      304.29      267.84     33.97 o 
   2   7   0       62.36       60.59     12.78 o 
   4   7   0      922.86      894.87     31.84 o 
   6   7   0     2976.13     2810.15     57.93 o 
   8   7   0     1627.28     1504.33     45.51 o 
  10   7   0       90.80      122.17     24.27 o 
  12   7   0       35.64       67.27     28.76 o 
   0   8   0      383.96      389.96     44.66 o 
   2   8   0       10.04       11.50     12.25 o 
   4   8   0       60.16       48.35     14.75 o 
   6   8   0     1794.96     1788.10     70.25 o 
   8   8   0       14.79        4.09     26.98 o 
  10   8   0      116.18      115.89     24.93 o 
   2   9   0      664.00      540.77     60.39 o 
   4   9   0      220.06      245.46     30.49 o 
   6   9   0        1.71        4.13     16.43 o 
   8   9   0       17.98       53.45     20.57 o 
  10   9   0       34.96       82.70     33.33 o 
   0  10   0       26.97      108.74     48.67 o 
   2  10   0       50.06       36.47     22.95 o 
   4  10   0      105.96      160.58     32.90 o 
   6  10   0        6.59       41.60     23.72 o 
   8  10   0      181.75      200.88     37.26 o 
   4  11   0      138.89      446.86     70.94 o 
   1   1   1     1113.56     1108.06     12.22 o 
   2   1   1     5542.29     5403.07     30.45 o 
   3   1   1    10120.14     9769.86     49.97 o 
   4   1   1        4.12       -2.62      3.13 o 
   5   1   1     2720.00     2722.60     23.78 o 
   6   1   1       25.90       28.04      4.52 o 
   7   1   1       50.08       45.28      5.45 o 
   8   1   1     1130.80     1111.66     18.87 o 
   9   1   1       70.20       92.06      9.45 o 
  10   1   1      184.16      200.04     13.81 o 
  11   1   1     2084.44     2104.23     37.80 o 
  12   1   1      723.56      708.37     24.83 o 
  13   1   1      241.71      253.22     19.15 o 
  14   1   1      188.38      185.66     17.74 o 
  15   1   1       13.02       16.67     11.95 o 
   0   2   1     1828.68     1641.37     20.04 o 
   1   2   1       31.71       66.46      4.45 o 
   2   2   1     2703.35     2583.18     19.50 o 
   3   2   1       22.88       30.83      3.96 o 
   4   2   1     1488.90     1393.00     16.26 o 
   5   2   1      667.26      643.17     12.25 o 
   6   2   1      571.84      660.19     13.26 o 
   7   2   1     4038.46     4132.83     36.56 o 
   8   2   1      621.12      648.42     16.85 o 
   9   2   1      205.88      203.40     12.41 o 
  10   2   1      255.60      243.43     13.98 o 
  11   2   1       36.87       33.39     10.47 o 
  12   2   1      157.67      172.71     16.44 o 
  13   2   1       33.24       38.45     12.50 o 
  14   2   1      632.61      493.08     31.89 o 
  15   2   1       22.02       35.93     12.73 o 
   1   3   1      362.12      316.73      8.37 o 
   2   3   1     1423.60     1456.32     16.89 o 
   3   3   1     1249.38     1349.71     19.82 o 
   4   3   1      243.40      236.08      7.86 o 
   5   3   1     1344.22     1455.38     19.28 o 
   6   3   1      309.22      318.02     13.25 o 
   7   3   1      309.50      290.42     12.70 o 
   8   3   1      167.13      173.07     11.35 o 
   9   3   1       12.71        6.77      7.16 o 
  10   3   1       23.58        9.51      8.32 o 
  11   3   1      394.80      377.46     18.11 o 
  12   3   1       12.93       16.47     10.70 o 
  13   3   1      118.67      116.04     15.81 o 
  14   3   1        2.26        7.22     10.99 o 
  15   3   1        3.80       33.16     14.04 o 
   0   4   1    10087.71     9859.95     75.78 o 
   1   4   1      289.84      270.47      9.66 o 
   2   4   1       22.23       11.77      4.14 o 
   3   4   1        3.85        1.92      3.91 o 
   4   4   1      282.42      283.49      9.53 o 
   5   4   1      463.49      482.31     11.52 o 
   6   4   1      137.58      129.17      9.65 o 
   7   4   1       24.73       26.37      7.00 o 
   8   4   1      839.74      821.40     21.79 o 
   9   4   1       31.13       23.34      8.34 o 
  10   4   1        3.61       -0.92      8.06 o 
  11   4   1       21.38       19.54      9.72 o 
  12   4   1      327.14      331.51     19.02 o 
  13   4   1       14.29       27.32     14.03 o 
  14   4   1       32.74       38.85     15.90 o 
  15   4   1       23.46       34.16     16.86 o 
   1   5   1     1920.15     1998.94     25.48 o 
   2   5   1      905.98      996.69     18.06 o 
   3   5   1      102.50      107.78      8.09 o 
   4   5   1      394.39      379.97     14.75 o 
   5   5   1      212.65      242.00     10.33 o 
   6   5   1        3.86        1.51      5.72 o 
   7   5   1      648.47      644.21     18.96 o 
   8   5   1      935.90      865.93     22.43 o 
   9   5   1      403.66      377.64     18.08 o 
  10   5   1      188.20      182.52     14.69 o 
  11   5   1      307.96      283.67     21.33 o 
  12   5   1       76.94       74.85     12.75 o 
  13   5   1       35.61       63.04     14.60 o 
  14   5   1       27.23       53.95     16.90 o 
   0   6   1      991.90     1109.17     32.18 o 
   1   6   1      513.96      504.00     14.81 o 
   2   6   1       39.07       29.11      6.59 o 
   3   6   1        0.13       -4.37      4.86 o 
   4   6   1      220.07      243.48     11.93 o 
   5   6   1     1215.64     1118.81     23.67 o 
   6   6   1     3936.14     3685.16     44.08 o 
   7   6   1      643.32      588.85     19.56 o 
   8   6   1      262.77      261.35     16.11 o 
   9   6   1      267.35      248.81     16.33 o 
  10   6   1      174.64      160.79     16.39 o 
  11   6   1      215.28      206.62     18.20 o 
  12   6   1       41.84       70.64     14.16 o 
  13   6   1        4.37       19.31     25.10 o 
   1   7   1       64.02       67.94      9.12 o 
   2   7   1      259.36      231.56     12.75 o 
   3   7   1        2.39       -2.75      6.32 o 
   4   7   1      900.85      807.60     20.09 o 
   5   7   1      239.63      224.49     14.51 o 
   6   7   1       53.86       56.08     10.17 o 
   7   7   1      559.84      560.38     23.62 o 
   8   7   1      237.88      246.01     18.29 o 
   9   7   1       21.39       21.72     10.99 o 
  10   7   1       99.47      107.06     16.21 o 
  11   7   1        2.92        9.62     16.12 o 
  12   7   1        8.83       28.51     17.27 o 
   0   8   1       68.44       26.77     15.80 o 
   1   8   1       56.86       29.22      9.35 o 
   2   8   1       16.42       12.75      7.85 o 
   3   8   1      145.90      137.44     13.63 o 
   4   8   1      140.90      150.92     14.64 o 
   5   8   1     1488.75     1367.11     32.31 o 
   6   8   1     3761.67     3576.81     52.63 o 
   7   8   1      522.84      553.42     34.39 o 
   8   8   1      200.45      238.28     20.72 o 
   9   8   1       16.61       19.28     12.40 o 
  10   8   1        3.08       24.82     13.05 o 
  11   8   1        2.11       16.96     18.91 o 
   1   9   1        5.64       -3.25      9.49 o 
   2   9   1       33.53       31.52     10.38 o 
   3   9   1      144.09      142.64     19.13 o 
   4   9   1      125.54      131.00     16.03 o 
   5   9   1       12.66       32.65     11.80 o 
   6   9   1        0.96       17.94     11.98 o 
   7   9   1      148.99      144.25     18.34 o 
   8   9   1       64.03       81.83     17.88 o 
   9   9   1        6.16       25.68     15.00 o 
  10   9   1        6.23       28.24     20.10 o 
   0  10   1     1470.60     1207.86     60.80 o 
   1  10   1      392.43      394.57     26.02 o 
   2  10   1       42.63       51.86     19.58 o 
   3  10   1       83.75      115.28     24.57 o 
   4  10   1      144.02      199.86     30.91 o 
   5  10   1        1.49       49.95     16.98 o 
   6  10   1       42.94       83.46     17.42 o 
   7  10   1       23.93       56.04     16.81 o 
   1  11   1       13.74       34.79     22.38 o 
   2  11   1       21.71       46.35     25.74 o 
   3  11   1        0.67       61.10     48.16 o 
   4  11   1       54.67      247.02     61.88 o 
   1   0   2    13417.98    12448.13    107.56 o 
   2   0   2     3809.32     3662.58     30.50 o 
   3   0   2     1295.97     1205.99     19.25 o 
   4   0   2      697.39      711.58     14.61 o 
   5   0   2     1480.91     1468.70     22.71 o 
   6   0   2       94.55       94.05      8.84 o 
   7   0   2      587.48      699.71     18.89 o 
   8   0   2     1924.45     1929.50     32.41 o 
   9   0   2      288.65      336.92     24.87 o 
  10   0   2      561.28      550.22     28.85 o 
  11   0   2     1892.42     1865.13     50.53 o 
  12   0   2      817.67      878.65     38.21 o 
  13   0   2       88.53       73.47     20.06 o 
  14   0   2       18.52       25.73     17.63 o 
  15   0   2       80.27       82.21     21.28 o 
   1   1   2     3151.49     2944.35     22.70 o 
   2   1   2      463.57      447.61      8.80 o 
   3   1   2      516.85      528.73      9.22 o 
   4   1   2      178.93      185.33      7.34 o 
   5   1   2      177.98      195.92      8.14 o 
   6   1   2     1184.75     1286.87     17.80 o 
   7   1   2      216.05      249.67     11.14 o 
   8   1   2       37.21       35.31      6.38 o 
   9   1   2      227.54      237.83     12.62 o 
  10   1   2     1516.19     1429.94     27.99 o 
  11   1   2      320.39      310.84     18.50 o 
  12   1   2      566.73      599.02     33.91 o 
  13   1   2      347.57      349.47     21.07 o 
  14   1   2        0.11       10.18     11.38 o 
  15   1   2        1.33       -1.29     12.31 o 
   0   2   2     9282.13     8671.68     63.85 o 
   1   2   2     1088.47     1137.18     12.29 o 
   2   2   2     5244.57     5148.92     28.66 o 
   3   2   2      877.67      878.39     12.30 o 
   4   2   2     1196.53     1240.37     15.72 o 
   5   2   2     2215.55     2367.85     23.47 o 
   6   2   2      380.40      422.06     11.47 o 
   7   2   2      203.32      248.52     10.28 o 
   8   2   2       83.23       92.99      8.70 o 
   9   2   2       56.59       68.70      9.13 o 
  10   2   2      174.39      190.42     13.13 o 
  11   2   2     1067.16     1052.74     26.63 o 
  12   2   2        0.00       -0.67      9.91 o 
  13   2   2       72.28       82.14     14.12 o 
  14   2   2       13.34       22.89     12.67 o 
  15   2   2        5.11       19.57     14.04 o 
   1   3   2      421.67      417.42      8.84 o 
   2   3   2     1339.94     1351.25     15.56 o 
   3   3   2     3213.70     3269.83     26.30 o 
   4   3   2     1194.20     1245.98     17.20 o 
   5   3   2      450.23      475.23     11.91 o 
   6   3   2      164.61      179.56      9.21 o 
   7   3   2      113.26      130.68      9.62 o 
   8   3   2       49.84       70.80      8.73 o 
   9   3   2      249.60      259.86     14.01 o 
  10   3   2       82.22       89.62     11.08 o 
  11   3   2      207.32      209.50     15.17 o 
  12   3   2       13.95       13.08     10.82 o 
  13   3   2      431.77      387.91     25.57 o 
  14   3   2        6.72       16.98     13.08 o 
  15   3   2       21.66       50.16     15.07 o 
   0   4   2     3197.26     3125.60     44.70 o 
   1   4   2      832.77      856.38     14.76 o 
   2   4   2       26.00       31.39      4.86 o 
   3   4   2     1183.77     1259.84     18.00 o 
   4   4   2       75.54       78.21      6.81 o 
   5   4   2     1855.50     1911.55     21.77 o 
   6   4   2     1340.56     1356.42     21.24 o 
   7   4   2      847.53      887.00     20.16 o 
   8   4   2       48.05       45.71      8.58 o 
   9   4   2        2.18       -5.94      7.15 o 
  10   4   2      141.54      117.82     12.62 o 
  11   4   2       11.36       10.68      9.17 o 
  12   4   2       23.62       36.01     10.79 o 
  13   4   2       18.08       26.65     12.14 o 
  14   4   2        0.89       13.19     13.01 o 
   1   5   2      940.39     1078.64     18.49 o 
   2   5   2        4.53       -2.07      4.09 o 
   3   5   2      155.36      149.51      8.52 o 
   4   5   2      348.21      351.40     12.22 o 
   5   5   2       17.24       17.97      5.71 o 
   6   5   2       57.13       61.48      8.49 o 
   7   5   2      267.68      279.68     14.36 o 
   8   5   2      196.64      196.26     13.39 o 
   9   5   2       70.32       69.71     11.25 o 
  10   5   2       61.63       71.66     11.79 o 
  11   5   2       60.77       55.12     11.42 o 
  12   5   2       13.47       24.20     11.21 o 
  13   5   2       33.97       43.18     13.39 o 
  14   5   2       49.89       41.29     19.65 o 
   0   6   2      467.42      455.66     22.40 o 
   1   6   2     1266.15     1320.52     23.63 o 
   2   6   2      230.18      220.19     10.66 o 
   3   6   2       51.33       36.23      6.35 o 
   4   6   2       82.09       93.03      9.21 o 
   5   6   2        6.39        8.26      6.53 o 
   6   6   2      521.12      495.48     17.90 o 
   7   6   2       61.85       68.70     10.72 o 
   8   6   2      905.71      854.70     25.55 o 
   9   6   2      218.04      233.43     17.39 o 
  10   6   2       28.19       31.15     11.57 o 
  11   6   2        6.61       19.93     10.97 o 
  12   6   2        0.08       25.81     11.63 o 
  13   6   2        3.99       31.19     15.12 o 
   1   7   2       48.99       56.30      8.79 o 
   2   7   2        8.77        2.02      5.77 o 
   3   7   2      358.81      324.97     14.42 o 
   4   7   2       14.00       11.52      7.89 o 
   5   7   2       78.75       89.31     12.23 o 
   6   7   2      310.73      312.11     18.26 o 
   7   7   2     1246.39     1179.21     30.27 o 
   8   7   2      141.07      158.88     15.93 o 
   9   7   2       60.54       57.05     13.06 o 
  10   7   2       56.88       53.49     13.46 o 
  11   7   2        0.04        6.09     13.48 o 
  12   7   2       29.14       43.44     16.68 o 
   0   8   2      273.77      226.26     23.25 o 
   1   8   2        1.86       -5.00      8.00 o 
   2   8   2      372.34      325.83     16.09 o 
   3   8   2       18.18       33.04     10.01 o 
   4   8   2      780.86      759.13     25.55 o 
   5   8   2       46.79       60.86     11.76 o 
   6   8   2        7.75       51.06     11.86 o 
   7   8   2      531.28      515.82     24.33 o 
   8   8   2        5.43       15.74     10.85 o 
   9   8   2        0.55       24.90     12.97 o 
  10   8   2       30.13       29.59     14.86 o 
  11   8   2        0.80       24.24     14.65 o 
   1   9   2        0.16        3.73      9.24 o 
   2   9   2       19.75       15.11     10.70 o 
   3   9   2      511.60      464.63     22.55 o 
   4   9   2       60.29       74.90     14.77 o 
   5   9   2       87.89       78.13     15.44 o 
   6   9   2      213.35      233.23     26.65 o 
   7   9   2      300.47      278.39     23.94 o 
   8   9   2       14.91       24.98     14.40 o 
   9   9   2       68.04       67.77     17.06 o 
   0  10   2        8.66       45.33     17.10 o 
   1  10   2       26.77       53.31     15.67 o 
   2  10   2      145.63      141.09     22.45 o 
   3  10   2        3.20       31.94     21.09 o 
   4  10   2      231.35      265.73     26.42 o 
   5  10   2       73.87      131.60     20.01 o 
   6  10   2       51.77      104.95     19.67 o 
   7  10   2       48.79       74.50     17.54 o 
   1  11   2      140.56      147.36     24.07 o 
   2  11   2        4.25       40.78     19.08 o 
   3  11   2        2.14       33.08     22.02 o 
   4  11   2        1.36       73.38     25.59 o 
   1   1   3    21735.93    20040.56    192.44 o 
   2   1   3    11453.19    10629.47     45.88 o 
   3   1   3      150.96      170.28      6.67 o 
   4   1   3     1104.60     1143.57     14.47 o 
   5   1   3        0.48       -4.02      3.58 o 
   6   1   3     1134.98     1068.64     16.58 o 
   7   1   3      103.75      116.22      6.84 o 
   8   1   3        7.76       -0.98      4.93 o 
   9   1   3      130.85      135.98     10.31 o 
  10   1   3        1.25        7.70      7.89 o 
  11   1   3      473.71      467.79     39.41 o 
  12   1   3      171.53      156.29     15.95 o 
  13   1   3      646.94      676.35     26.47 o 
  14   1   3      258.30      218.59     19.10 o 
  15   1   3        4.31        9.01     11.52 o 
   0   2   3    44254.74    39697.51    213.80 o 
   1   2   3     1873.64     1749.67     16.03 o 
   2   2   3     2463.87     2330.58     18.39 o 
   3   2   3     1763.51     1690.24     18.52 o 
   4   2   3     2539.75     2531.24     24.30 o 
   5   2   3      427.32      452.61     11.05 o 
   6   2   3     2039.80     2072.08     23.76 o 
   7   2   3      756.88      760.73     15.91 o 
   8   2   3      756.72      719.93     17.65 o 
   9   2   3        0.71        3.98      6.67 o 
  10   2   3      256.58      256.20     14.39 o 
  11   2   3       16.22        9.08      9.45 o 
  12   2   3      608.97      521.99     33.66 o 
  13   2   3       50.71       63.53     13.76 o 
  14   2   3      209.16      198.59     18.72 o 
  15   2   3       33.51       59.87     14.30 o 
   1   3   3      125.24      115.87      6.03 o 
   2   3   3      748.99      698.93     11.74 o 
   3   3   3      654.45      627.60     11.39 o 
   4   3   3      377.61      388.86      9.37 o 
   5   3   3     1784.59     1986.85     23.10 o 
   6   3   3      237.35      293.32     11.18 o 
   7   3   3     1582.68     1636.73     23.33 o 
   8   3   3      364.06      390.93     15.09 o 
   9   3   3      179.73      184.89     12.74 o 
  10   3   3      230.13      235.92     14.74 o 
  11   3   3      332.92      328.70     19.17 o 
  12   3   3       31.76       31.31     10.80 o 
  13   3   3        5.27        1.63     10.29 o 
  14   3   3       14.36       16.14     11.28 o 
  15   3   3        1.68       17.28     12.10 o 
   0   4   3      258.89      250.61     12.21 o 
   1   4   3      403.17      396.41     10.31 o 
   2   4   3      478.97      465.25     11.26 o 
   3   4   3      405.94      355.45     10.93 o 
   4   4   3      630.01      626.10     12.85 o 
   5   4   3       28.99       42.07      6.22 o 
   6   4   3      995.91     1080.70     22.24 o 
   7   4   3       28.86       22.04      6.83 o 
   8   4   3       21.48       41.46      8.41 o 
   9   4   3       21.08       22.55      8.41 o 
  10   4   3       83.54       96.79     12.21 o 
  11   4   3      214.55      198.71     15.21 o 
  12   4   3        8.82       26.65     10.72 o 
  13   4   3       27.39       21.94     12.92 o 
  14   4   3       12.74       51.11     16.03 o 
   1   5   3     2394.06     2460.59     27.45 o 
   2   5   3        0.26        1.15      4.52 o 
   3   5   3      588.11      581.92     13.47 o 
   4   5   3       14.72       18.08      5.23 o 
   5   5   3       56.16       51.50      7.09 o 
   6   5   3      222.25      227.78     12.58 o 
   7   5   3      828.28      754.33     20.28 o 
   8   5   3        5.23        8.72      7.78 o 
   9   5   3        7.51        6.27      8.19 o 
  10   5   3       43.87       59.38     12.18 o 
  11   5   3        2.02        3.41     10.16 o 
  12   5   3       37.97       44.14     12.16 o 
  13   5   3        7.20       18.99     17.77 o 
  14   5   3        6.58       27.00     23.35 o 
   0   6   3     1324.75     1321.09     32.58 o 
   1   6   3        2.92        4.73      5.44 o 
   2   6   3      110.28       94.16      8.32 o 
   3   6   3       13.66       22.46      5.99 o 
   4   6   3      152.36      145.42      9.80 o 
   5   6   3      506.60      450.65     15.17 o 
   6   6   3      278.76      297.20     20.89 o 
   7   6   3        9.80       11.33      9.07 o 
   8   6   3      119.08      118.46     13.91 o 
   9   6   3        5.05        8.29      9.73 o 
  10   6   3        9.98        7.79     10.76 o 
  11   6   3       54.71       54.80     14.16 o 
  12   6   3       54.87       67.07     14.53 o 
  13   6   3        0.06       35.18     17.15 o 
   1   7   3      304.54      280.77     15.25 o 
   2   7   3       78.02       83.50      9.86 o 
   3   7   3        0.18       -0.07      6.47 o 
   4   7   3        4.91        1.43      7.27 o 
   5   7   3       28.82       31.66      9.85 o 
   6   7   3       61.96       60.62     11.81 o 
   7   7   3       77.08       92.44     13.63 o 
   8   7   3       42.41       63.26     12.89 o 
   9   7   3       41.18       57.78     13.08 o 
  10   7   3       13.55        9.24     11.19 o 
  11   7   3        2.20       17.32     12.98 o 
  12   7   3        0.66       13.67     13.25 o 
   0   8   3      357.85      325.50     24.62 o 
   1   8   3       53.41       47.24     10.30 o 
   2   8   3      278.38      269.30     16.66 o 
   3   8   3      282.66      327.02     17.52 o 
   4   8   3      192.02      220.33     17.43 o 
   5   8   3      474.59      464.36     26.85 o 
   6   8   3      110.17      105.40     15.13 o 
   7   8   3        1.67       34.84     12.49 o 
   8   8   3      122.25      122.84     17.02 o 
   9   8   3       94.30       87.32     15.90 o 
  10   8   3       25.93       22.42     14.94 o 
  11   8   3       50.40       73.82     18.30 o 
   1   9   3       83.12       58.64     13.25 o 
   2   9   3      106.80       87.05     15.28 o 
   3   9   3       23.34       33.61     13.57 o 
   4   9   3       29.37       51.59     18.67 o 
   5   9   3        2.93       17.19     11.10 o 
   6   9   3      274.40      292.54     21.15 o 
   7   9   3      107.25      129.40     18.89 o 
   8   9   3       12.83       26.93     14.97 o 
   9   9   3       10.02       38.50     16.01 o 
   0  10   3       28.01       53.41     22.78 o 
   1  10   3        4.72       19.73     12.65 o 
   2  10   3      243.34      215.50     20.71 o 
   3  10   3      376.61      387.01     36.65 o 
   4  10   3       97.76      111.69     27.92 o 
   5  10   3       96.27      184.90     36.92 o 
   6  10   3       38.36      106.57     30.47 o 
   7  10   3       56.77      101.98     24.49 o 
   1  11   3       29.75       53.67     17.42 o 
   2  11   3       17.72       43.43     17.73 o 
   3  11   3        4.74       36.69     18.03 o 
   4  11   3       24.08       66.42     26.68 o 
   0   0   4     1213.50     1183.49     24.63 o 
   1   0   4      156.45      173.64      7.27 o 
   2   0   4     5883.83     5658.09     40.02 o 
   3   0   4     8493.26     8514.02     56.26 o 
   4   0   4     1299.77     1292.03     20.30 o 
   5   0   4      632.39      674.12     16.24 o 
   6   0   4     4103.46     4204.99     43.83 o 
   7   0   4      325.40      357.40     23.23 o 
   8   0   4       78.21       79.65     11.49 o 
   9   0   4      413.18      405.99     28.94 o 
  10   0   4      223.51      213.63     21.40 o 
  11   0   4     1054.82     1037.66     40.01 o 
  12   0   4       49.57       29.54     16.29 o 
  13   0   4      692.78      639.01     50.82 o 
  14   0   4      179.29      206.61     26.17 o 
  15   0   4        3.25       27.70     17.71 o 
   1   1   4     9888.96     9568.62     49.19 o 
   2   1   4     1887.49     1808.03     16.48 o 
   3   1   4      312.80      295.24      7.19 o 
   4   1   4      113.99      120.21      5.71 o 
   5   1   4     1131.67     1220.53     14.84 o 
   6   1   4      164.95      188.69      8.11 o 
   7   1   4      749.81      785.82     14.38 o 
   8   1   4       53.86       45.15      7.30 o 
   9   1   4       13.08       19.97      7.05 o 
  10   1   4      267.67      254.42     14.96 o 
  11   1   4      657.14      684.70     33.12 o 
  12   1   4        8.04       12.02     11.04 o 
  13   1   4       80.54      103.51     14.97 o 
  14   1   4       75.45       69.88     14.14 o 
  15   1   4       61.80       91.21     15.28 o 
   0   2   4    42283.12    39710.70    438.11 o 
   1   2   4      115.00      113.45      6.96 o 
   2   2   4        0.18       -5.54      3.08 o 
   3   2   4      174.15      179.15      6.28 o 
   4   2   4        5.03        6.47      4.03 o 
   5   2   4      391.56      435.93     11.76 o 
   6   2   4        3.32        9.57      4.86 o 
   7   2   4      713.74      760.32     16.01 o 
   8   2   4       16.31       18.76      6.03 o 
   9   2   4       11.47       15.49      7.23 o 
  10   2   4        0.00        3.30      8.06 o 
  11   2   4      235.13      249.95     16.49 o 
  12   2   4        0.00       -0.28      9.84 o 
  13   2   4      144.91      155.32     16.38 o 
  14   2   4        4.85       13.07     11.42 o 
  15   2   4        6.05       30.51     14.75 o 
   1   3   4     2872.45     2842.28     24.36 o 
   2   3   4     3442.28     3355.81     25.99 o 
   3   3   4       67.43       90.82      5.69 o 
   4   3   4       15.17       20.10      4.33 o 
   5   3   4        7.69       13.61      4.87 o 
   6   3   4      419.07      415.37     12.51 o 
   7   3   4       17.63        8.86      5.61 o 
   8   3   4        0.46       10.39      6.27 o 
   9   3   4       16.08       18.16      7.83 o 
  10   3   4      174.28      159.13     13.08 o 
  11   3   4     1411.75     1273.01     33.17 o 
  12   3   4      923.13      864.20     33.56 o 
  13   3   4      199.07      185.98     17.59 o 
  14   3   4      334.28      326.17     25.94 o 
  15   3   4       59.96       69.12     20.40 o 
   0   4   4       58.21       54.27      7.50 o 
   1   4   4       41.32       33.00      5.48 o 
   2   4   4     1100.77     1055.83     16.67 o 
   3   4   4      358.08      353.56     10.30 o 
   4   4   4       37.50       33.61      5.21 o 
   5   4   4      208.44      229.00     10.28 o 
   6   4   4      376.21      381.51     12.72 o 
   7   4   4       62.66       74.73      8.90 o 
   8   4   4       22.34       15.03      7.48 o 
   9   4   4       15.17        9.30      7.91 o 
  10   4   4        3.37       -5.66      8.09 o 
  11   4   4       39.79       40.31     10.35 o 
  12   4   4       45.10       35.96     12.68 o 
  13   4   4        0.27       13.03     12.69 o 
  14   4   4        6.16       29.94     13.69 o 
   1   5   4      684.08      763.40     16.15 o 
   2   5   4     1037.17     1085.84     18.98 o 
   3   5   4      318.42      316.71     11.58 o 
   4   5   4      586.59      534.57     13.65 o 
   5   5   4      874.72      839.97     17.90 o 
   6   5   4     1354.69     1267.15     22.40 o 
   7   5   4     1195.76     1166.79     24.54 o 
   8   5   4      167.47      174.83     14.77 o 
   9   5   4      266.56      249.79     19.47 o 
  10   5   4        4.04       -8.70      9.16 o 
  11   5   4        1.06       10.73     10.83 o 
  12   5   4        5.82       17.48     11.03 o 
  13   5   4        0.55       21.11     15.13 o 
  14   5   4       81.81       97.34     25.34 o 
   0   6   4      487.05      430.69     18.39 o 
   1   6   4     1030.46      998.10     20.13 o 
   2   6   4       19.47       22.59      6.65 o 
   3   6   4      170.38      170.15     10.22 o 
   4   6   4      956.55      903.46     22.05 o 
   5   6   4       16.99       25.75      8.00 o 
   6   6   4      537.57      514.24     20.79 o 
   7   6   4        0.74        6.89      8.77 o 
   8   6   4      227.85      243.78     17.11 o 
   9   6   4       50.38       55.67     12.10 o 
  10   6   4       25.49       27.35     11.47 o 
  11   6   4       23.29       21.13     11.65 o 
  12   6   4       82.16       46.86     17.50 o 
  13   6   4       21.66       17.52     16.64 o 
   1   7   4       24.87       27.29      7.40 o 
   2   7   4      136.38      141.63     12.10 o 
   3   7   4       97.17       96.75     10.36 o 
   4   7   4       55.42       53.99     10.56 o 
   5   7   4     3056.18     2904.17     43.97 o 
   6   7   4       24.38       20.10     10.10 o 
   7   7   4      522.25      514.52     23.29 o 
   8   7   4     1230.25     1147.57     32.98 o 
   9   7   4       32.26       21.33     12.71 o 
  10   7   4       18.69       17.32     12.87 o 
  11   7   4       78.86       60.85     16.18 o 
  12   7   4       42.69       54.37     16.70 o 
   0   8   4      148.10      127.80     18.97 o 
   1   8   4        0.04       -8.33      8.95 o 
   2   8   4       29.88       23.04     11.48 o 
   3   8   4      142.38      154.51     14.79 o 
   4   8   4      108.53      120.10     16.48 o 
   5   8   4       74.20       71.23     13.94 o 
   6   8   4        1.71       12.23     10.96 o 
   7   8   4      208.80      210.47     19.22 o 
   8   8   4        0.29       23.03     12.49 o 
   9   8   4       38.54       50.41     15.06 o 
  10   8   4       34.31       52.63     16.18 o 
  11   8   4       40.46       38.25     18.55 o 
   1   9   4      430.75      393.07     27.82 o 
   2   9   4        3.74       -3.46     10.51 o 
   3   9   4      325.92      338.58     25.88 o 
   4   9   4       63.87       45.27     17.46 o 
   5   9   4       16.59       31.52     15.09 o 
   6   9   4      203.96      184.56     22.05 o 
   7   9   4        0.57       35.10     13.86 o 
   8   9   4        3.42       21.50     15.26 o 
   9   9   4        1.06       25.64     19.84 o 
   0  10   4      441.02      378.42     42.41 o 
   1  10   4       29.28       34.95     12.67 o 
   2  10   4      140.14      161.19     19.23 o 
   3  10   4       12.44       39.73     14.92 o 
   4  10   4        7.84       32.45     15.96 o 
   5  10   4       88.62      109.69     23.06 o 
   6  10   4      256.47      308.91     34.25 o 
   7  10   4        0.64       45.84     20.25 o 
   1  11   4       35.95       69.78     17.54 o 
   2  11   4       45.70       76.39     20.33 o 
   3  11   4       57.28       98.96     22.80 o 
   4  11   4       73.84       81.81     24.12 o 
   1   1   5    34384.55    32064.56    206.55 o 
   2   1   5     9452.01     9359.11     43.74 o 
   3   1   5      209.93      196.90      8.35 o 
   4   1   5      314.90      323.61      8.42 o 
   5   1   5     4885.29     4988.87     32.71 o 
   6   1   5      991.30     1043.72     15.28 o 
   7   1   5      193.02      249.01      9.52 o 
   8   1   5       54.83       65.40      7.65 o 
   9   1   5       60.92       81.21      8.68 o 
  10   1   5      526.44      540.25     19.51 o 
  11   1   5     2440.29     2415.65     41.00 o 
  12   1   5      331.64      323.33     20.12 o 
  13   1   5       48.57       46.75     13.01 o 
  14   1   5      181.43      182.96     17.70 o 
  15   1   5       10.59       27.04     14.12 o 
   0   2   5     1589.70     1723.79     31.72 o 
   1   2   5     2234.93     2047.08     19.36 o 
   2   2   5     3261.06     3270.57     25.64 o 
   3   2   5     1223.32     1208.47     15.89 o 
   4   2   5      837.20      888.20     12.90 o 
   5   2   5     5577.09     5644.21     39.30 o 
   6   2   5     1021.09      973.77     17.04 o 
   7   2   5     1867.90     1900.67     25.86 o 
   8   2   5      354.41      351.15     13.70 o 
   9   2   5      151.33      166.98     12.45 o 
  10   2   5     1162.38     1107.85     25.87 o 
  11   2   5      211.71      227.82     15.97 o 
  12   2   5        0.23       -0.25     10.05 o 
  13   2   5        1.22       12.69     11.02 o 
  14   2   5        8.33       36.55     12.26 o 
  15   2   5       10.54       40.33     14.32 o 
   1   3   5     2713.69     2807.96     24.03 o 
   2   3   5      633.23      688.88     12.40 o 
   3   3   5      384.32      346.61      8.76 o 
   4   3   5     2380.84     2554.15     23.32 o 
   5   3   5     3660.20     4019.15     38.20 o 
   6   3   5       17.43       17.92      5.81 o 
   7   3   5        0.07        5.92      5.70 o 
   8   3   5      976.82      979.86     22.44 o 
   9   3   5      240.43      239.71     14.32 o 
  10   3   5      275.78      267.54     16.27 o 
  11   3   5        0.63        9.16      9.35 o 
  12   3   5       12.38       24.44     10.76 o 
  13   3   5       39.78       51.58     14.08 o 
  14   3   5       18.14       48.41     18.10 o 
  15   3   5       81.48      100.26     17.41 o 
   0   4   5      140.11      163.38     10.21 o 
   1   4   5       29.09       38.49      5.66 o 
   2   4   5       98.13      107.36      6.69 o 
   3   4   5      477.48      508.68     11.37 o 
   4   4   5      846.74      813.77     15.42 o 
   5   4   5      150.74      177.07      9.75 o 
   6   4   5        1.10       -0.53      5.11 o 
   7   4   5      330.79      331.26     14.98 o 
   8   4   5      160.39      168.51     12.86 o 
   9   4   5      212.26      222.03     16.79 o 
  10   4   5        2.76        2.26      9.86 o 
  11   4   5        4.68       20.96     11.45 o 
  12   4   5        4.31       14.23     10.98 o 
  13   4   5        1.02       14.45     14.04 o 
  14   4   5       31.32       58.64     18.26 o 
   1   5   5      237.15      262.79     11.54 o 
   2   5   5       88.30      117.04      7.93 o 
   3   5   5      327.30      342.85     11.48 o 
   4   5   5      432.39      424.99     12.94 o 
   5   5   5       10.29       11.53      6.70 o 
   6   5   5        9.73       21.79      7.95 o 
   7   5   5      441.86      419.06     19.39 o 
   8   5   5      314.47      303.30     18.32 o 
   9   5   5      207.44      208.02     17.21 o 
  10   5   5      116.48      124.16     15.62 o 
  11   5   5      521.97      403.64     24.95 o 
  12   5   5       19.62       33.55     12.59 o 
  13   5   5       58.36       92.45     21.04 o 
  14   5   5       47.71       44.16     17.34 o 
   0   6   5      816.15      837.72     23.90 o 
   1   6   5        0.35        2.16      5.28 o 
   2   6   5      568.56      611.16     16.90 o 
   3   6   5        9.09        6.47      5.95 o 
   4   6   5       82.94       65.05      9.84 o 
   5   6   5      804.17      763.64     21.04 o 
   6   6   5       66.77       86.56     12.26 o 
   7   6   5     2424.06     2305.91     41.19 o 
   8   6   5       28.24       29.86     11.46 o 
   9   6   5       64.75       62.03     14.86 o 
  10   6   5      192.79      210.53     20.67 o 
  11   6   5      106.80      120.30     18.60 o 
  12   6   5        6.46       19.73     13.92 o 
  13   6   5      106.69       95.81     19.78 o 
   1   7   5      104.76      128.29     12.00 o 
   2   7   5      354.47      343.19     16.23 o 
   3   7   5        1.12        4.05      7.19 o 
   4   7   5       46.33       63.75     11.95 o 
   5   7   5      440.89      401.35     24.97 o 
   6   7   5       29.52       22.98     11.41 o 
   7   7   5      140.52      190.36     18.28 o 
   8   7   5       39.07       54.97     13.96 o 
   9   7   5      201.16      172.66     19.28 o 
  10   7   5      112.45      108.13     18.56 o 
  11   7   5        2.70       -1.58     15.92 o 
  12   7   5       19.81       35.03     20.45 o 
   0   8   5       84.23       80.84     20.02 o 
   1   8   5      482.81      464.61     26.34 o 
   2   8   5        0.00       -1.21      9.19 o 
   3   8   5       22.47       10.08     11.09 o 
   4   8   5      317.48      329.61     23.26 o 
   5   8   5      159.54      147.80     16.87 o 
   6   8   5      118.99      131.23     16.87 o 
   7   8   5     1041.89      974.40     33.20 o 
   8   8   5      680.83      586.03     29.37 o 
   9   8   5       28.97       29.43     14.53 o 
  10   8   5        0.90        2.61     13.58 o 
  11   8   5       25.16       58.38     17.03 o 
   1   9   5       22.13       34.33     12.74 o 
   2   9   5       50.64       45.53     13.75 o 
   3   9   5       18.81        8.89     11.59 o 
   4   9   5      575.55      527.77     34.17 o 
   5   9   5       14.32       45.30     14.32 o 
   6   9   5        0.05       34.45     15.72 o 
   7   9   5       46.13       49.67     17.45 o 
   8   9   5      360.83      389.94     35.11 o 
   9   9   5      123.65      133.51     23.52 o 
   0  10   5       13.94       61.14     23.10 o 
   1  10   5      321.86      336.12     30.92 o 
   2  10   5       15.28       29.83     13.12 o 
   3  10   5       33.06       44.25     15.88 o 
   4  10   5       91.56       69.43     19.40 o 
   5  10   5      112.88      166.52     21.81 o 
   6  10   5      150.46      221.06     24.85 o 
   7  10   5       14.76       48.14     17.55 o 
   1  11   5       36.28       53.04     16.05 o 
   2  11   5       23.92       44.43     16.74 o 
   3  11   5       19.09       51.25     18.78 o 
   0   0   6    20313.93    19606.53    261.33 o 
   1   0   6    18033.29    17704.30    117.48 o 
   2   0   6    54582.14    50095.75    502.44 o 
   3   0   6     9581.12     9236.02     63.06 o 
   4   0   6       83.92       74.32      7.67 o 
   5   0   6      240.10      220.44     11.74 o 
   6   0   6     1513.32     1482.70     26.41 o 
   7   0   6     3334.91     3347.58     42.30 o 
   8   0   6      393.93      356.51     24.26 o 
   9   0   6     1315.42     1278.46     33.91 o 
  10   0   6      202.65      234.45     19.75 o 
  11   0   6     1486.26     1490.87     46.93 o 
  12   0   6     1313.21     1288.83     45.34 o 
  13   0   6      542.07      476.62     33.28 o 
  14   0   6      364.92      342.27     36.40 o 
  15   0   6      260.05      303.06     31.24 o 
   1   1   6    15465.79    14896.43     77.58 o 
   2   1   6        5.79        9.92      3.54 o 
   3   1   6     3712.54     3676.08     25.11 o 
   4   1   6     2724.62     2699.46     22.52 o 
   5   1   6      407.30      461.56     10.68 o 
   6   1   6      164.61      177.40      8.33 o 
   7   1   6      126.91      151.34      9.03 o 
   8   1   6      233.32      248.55     11.52 o 
   9   1   6       53.96       61.03      8.65 o 
  10   1   6       51.59       62.69     10.61 o 
  11   1   6      238.31      272.01     16.72 o 
  12   1   6       73.88       71.82     13.70 o 
  13   1   6        4.13       15.52     11.65 o 
  14   1   6        0.51       21.52     12.26 o 
  15   1   6       68.93       82.94     15.71 o 
   0   2   6    15225.04    14537.62    115.77 o 
   1   2   6     2927.23     3050.59     24.71 o 
   2   2   6      620.73      693.04     11.31 o 
   3   2   6      298.46      312.09      8.04 o 
   4   2   6      183.58      209.11      7.85 o 
   5   2   6     1807.68     1950.35     20.53 o 
   6   2   6      926.78     1002.95     17.46 o 
   7   2   6      248.28      268.33     11.86 o 
   8   2   6     1228.66     1231.06     21.50 o 
   9   2   6      610.13      581.74     21.11 o 
  10   2   6        0.21       -9.37      8.18 o 
  11   2   6       46.96       50.07     11.36 o 
  12   2   6       17.04       16.15     10.95 o 
  13   2   6      180.15      180.04     17.49 o 
  14   2   6       68.34       77.46     16.35 o 
  15   2   6        6.18       33.73     16.43 o 
   1   3   6      214.71      247.92      8.46 o 
   2   3   6      197.72      218.94      9.44 o 
   3   3   6     1843.59     1819.55     19.94 o 
   4   3   6     1315.03     1310.76     16.75 o 
   5   3   6     2507.28     2497.19     24.37 o 
   6   3   6      414.44      397.70     12.57 o 
   7   3   6       14.65       24.54      6.22 o 
   8   3   6       23.58       35.43      7.63 o 
   9   3   6      169.72      190.88     16.71 o 
  10   3   6      126.74      140.67     12.67 o 
  11   3   6       59.45       49.89     12.37 o 
  12   3   6       42.99       44.49     12.81 o 
  13   3   6      134.16      161.05     18.45 o 
  14   3   6       10.97       34.57     14.12 o 
  15   3   6      163.83      191.74     20.82 o 
   0   4   6     6128.94     6405.69     70.82 o 
   1   4   6     2477.53     2528.61     22.69 o 
   2   4   6      785.02      716.62     14.37 o 
   3   4   6      632.84      655.63     12.58 o 
   4   4   6       62.44       76.27      6.45 o 
   5   4   6       12.98       19.77      5.46 o 
   6   4   6       21.35       14.96      5.84 o 
   7   4   6        2.68       -5.54      6.91 o 
   8   4   6      111.54      118.96     13.12 o 
   9   4   6      501.77      517.47     22.48 o 
  10   4   6       11.28       16.13      9.89 o 
  11   4   6       27.97       38.85     11.27 o 
  12   4   6      425.53      437.77     24.28 o 
  13   4   6       38.20       32.63     12.35 o 
  14   4   6       48.44       60.19     22.22 o 
   1   5   6       48.50       64.97      6.01 o 
   2   5   6      469.43      465.75     13.15 o 
   3   5   6      235.93      244.36     11.17 o 
   4   5   6      345.54      336.86     13.07 o 
   5   5   6        3.68       -2.65      5.78 o 
   6   5   6      141.38      147.98     11.98 o 
   7   5   6      210.58      227.32     15.98 o 
   8   5   6      253.79      258.89     17.31 o 
   9   5   6      107.26       99.71     14.13 o 
  10   5   6      395.08      372.18     22.16 o 
  11   5   6      179.46      175.94     18.45 o 
  12   5   6      108.90      138.16     19.20 o 
  13   5   6        3.72        5.83     16.10 o 
   0   6   6      368.36      360.48     27.97 o 
   1   6   6      782.80      760.28     18.70 o 
   2   6   6        4.56        8.24      6.13 o 
   3   6   6     1218.53     1210.59     23.83 o 
   4   6   6        5.58        7.41      7.05 o 
   5   6   6      293.93      299.96     23.85 o 
   6   6   6     2308.91     2217.13     42.19 o 
   7   6   6      328.10      329.48     21.07 o 
   8   6   6        4.06        6.15     11.42 o 
   9   6   6       30.96        3.82     12.08 o 
  10   6   6        4.44       -2.60     12.04 o 
  11   6   6      320.98      287.48     22.09 o 
  12   6   6      124.59      146.03     18.76 o 
  13   6   6       23.39       45.51     16.31 o 
   1   7   6      144.13      168.12     15.47 o 
   2   7   6      242.12      248.20     18.99 o 
   3   7   6       48.90       52.51     10.25 o 
   4   7   6     4360.83     4085.70     53.25 o 
   5   7   6      665.91      641.79     25.57 o 
   6   7   6      133.89      116.52     14.96 o 
   7   7   6        0.97        0.77     10.47 o 
   8   7   6      179.73      186.01     19.61 o 
   9   7   6       99.95       80.41     16.70 o 
  10   7   6      295.47      276.79     23.64 o 
  11   7   6        2.37       33.09     13.86 o 
  12   7   6       10.99       27.03     14.26 o 
   0   8   6       11.26        1.23     13.74 o 
   1   8   6        9.24        8.83      9.95 o 
   2   8   6       25.43       12.55     11.03 o 
   3   8   6       52.31       45.97     13.49 o 
   4   8   6       40.92       61.97     13.92 o 
   5   8   6      465.16      396.11     32.67 o 
   6   8   6      247.12      279.73     24.26 o 
   7   8   6       31.84       49.18     13.43 o 
   8   8   6        2.17       32.15     12.94 o 
   9   8   6        2.37       30.86     13.74 o 
  10   8   6       10.56       38.86     14.40 o 
   1   9   6        0.51       19.58     11.88 o 
   2   9   6      456.18      393.01     25.49 o 
   3   9   6       49.35       32.82     13.56 o 
   4   9   6      318.15      288.16     28.03 o 
   5   9   6      241.44      233.91     24.15 o 
   6   9   6       52.58       73.43     17.31 o 
   7   9   6        1.28       34.92     14.83 o 
   8   9   6      108.24      119.02     28.73 o 
   9   9   6        9.90       61.92     16.82 o 
   0  10   6        8.42       18.29     20.15 o 
   1  10   6      166.85      200.50     23.40 o 
   2  10   6       45.38       64.75     16.07 o 
   3  10   6       15.42       44.66     16.58 o 
   4  10   6       11.49       41.54     16.98 o 
   5  10   6      102.99      140.17     20.89 o 
   6  10   6       34.23       75.46     20.42 o 
   7  10   6       64.81      100.72     23.66 o 
   1  11   6       56.96       55.73     17.03 o 
   2  11   6       83.91      129.78     22.17 o 
   3  11   6        6.91       24.80     15.94 o 
   1   1   7     8648.90     8555.27     43.19 o 
   2   1   7     4688.71     4672.62     28.37 o 
   3   1   7     1163.07     1151.20     14.21 o 
   4   1   7     4423.23     4466.85     30.83 o 
   5   1   7     1794.05     1707.47     19.50 o 
   6   1   7      256.09      277.43     10.50 o 
   7   1   7       16.48       30.17      6.37 o 
   8   1   7      963.10      939.01     18.87 o 
   9   1   7       91.39      105.72     10.08 o 
  10   1   7     3966.20     3918.35     47.27 o 
  11   1   7      255.47      283.38     17.22 o 
  12   1   7       22.48       15.45     10.91 o 
  13   1   7       39.96       34.93     12.83 o 
  14   1   7        2.81        8.25     11.50 o 
  15   1   7        0.11       24.93     14.78 o 
   0   2   7     1752.76     1775.93     35.09 o 
   1   2   7     4783.40     4627.74     32.69 o 
   2   2   7      276.87      285.64     13.41 o 
   3   2   7      246.79      243.08      7.65 o 
   4   2   7     2327.25     2505.26     22.59 o 
   5   2   7      374.22      371.48     10.45 o 
   6   2   7       71.50       84.80      7.63 o 
   7   2   7        6.63        0.32      5.18 o 
   8   2   7      991.97      960.88     19.51 o 
   9   2   7      153.64      148.31     11.59 o 
  10   2   7       74.56       61.73     11.48 o 
  11   2   7     1333.18     1292.55     34.06 o 
  12   2   7      558.90      504.53     36.64 o 
  13   2   7        1.42       16.04     12.00 o 
  14   2   7       30.00       74.37     18.29 o 
  15   2   7       23.76       75.99     27.62 o 
   1   3   7      428.76      457.07     11.16 o 
   2   3   7       23.05       19.55      4.64 o 
   3   3   7      838.85      837.49     18.20 o 
   4   3   7       14.61       29.45      4.83 o 
   5   3   7        5.29        8.72      4.20 o 
   6   3   7       82.21       96.71      7.83 o 
   7   3   7      318.11      299.69     12.64 o 
   8   3   7        0.01        1.67      6.17 o 
   9   3   7       25.21       23.51      9.40 o 
  10   3   7       57.71       64.20     11.86 o 
  11   3   7        5.06        4.56      9.98 o 
  12   3   7       13.95       28.57     11.85 o 
  13   3   7       21.13       22.42     15.70 o 
  14   3   7        0.26       22.67     16.69 o 
   0   4   7        6.09        2.52      5.72 o 
   1   4   7       36.91       28.13      5.17 o 
   2   4   7      549.09      607.99     13.45 o 
   3   4   7     1398.90     1403.08     20.50 o 
   4   4   7       12.88        8.57      5.18 o 
   5   4   7      218.17      248.02     12.18 o 
   6   4   7      629.51      614.58     17.34 o 
   7   4   7      201.49      205.63     13.11 o 
   8   4   7      186.00      202.72     14.52 o 
   9   4   7        9.84        2.63      8.91 o 
  10   4   7       94.14       78.21     12.64 o 
  11   4   7       19.24       48.64     11.89 o 
  12   4   7        0.04       20.82     10.93 o 
  13   4   7       13.43        9.61     16.54 o 
  14   4   7        0.91       -2.18     15.61 o 
   1   5   7       50.47       57.82      6.74 o 
   2   5   7     1464.34     1435.15     21.86 o 
   3   5   7        6.26        3.42      5.15 o 
   4   5   7     1083.87     1117.67     21.87 o 
   5   5   7      141.53      153.75     13.45 o 
   6   5   7       24.85       12.86      8.13 o 
   7   5   7        0.74        4.77      8.77 o 
   8   5   7      213.56      199.95     16.98 o 
   9   5   7      253.08      231.77     18.54 o 
  10   5   7      904.90      761.60     28.13 o 
  11   5   7      459.25      425.97     24.39 o 
  12   5   7       21.84       32.83     15.99 o 
  13   5   7        0.01       11.68     15.54 o 
   0   6   7      512.85      555.47     29.33 o 
   1   6   7       97.10      110.28     12.44 o 
   2   6   7      576.69      570.77     16.90 o 
   3   6   7        9.92       21.40      7.33 o 
   4   6   7     1430.71     1372.12     27.91 o 
   5   6   7      441.72      452.52     19.50 o 
   6   6   7       46.10       49.70     11.67 o 
   7   6   7       21.64       13.25     10.23 o 
   8   6   7     1024.12     1012.78     30.68 o 
   9   6   7      222.80      231.70     19.14 o 
  10   6   7       85.74       88.00     15.69 o 
  11   6   7        7.50       19.74     12.56 o 
  12   6   7      133.92      174.39     26.74 o 
   1   7   7      122.60      132.82     14.45 o 
   2   7   7      291.70      300.61     20.49 o 
   3   7   7      453.62      400.99     23.27 o 
   4   7   7      841.25      839.98     32.55 o 
   5   7   7       57.47       44.17     12.04 o 
   6   7   7       13.96       12.35     10.69 o 
   7   7   7       37.24       44.04     12.60 o 
   8   7   7      138.80      140.16     17.04 o 
   9   7   7        7.14       -1.73     11.71 o 
  10   7   7       23.22       30.10     12.84 o 
  11   7   7        1.84       23.55     13.69 o 
   0   8   7       27.63       40.18     17.42 o 
   1   8   7        8.16        3.34     10.13 o 
   2   8   7      389.13      379.23     24.53 o 
   3   8   7      557.13      549.09     31.67 o 
   4   8   7     1613.78     1529.73     40.67 o 
   5   8   7       32.68       35.21     15.80 o 
   6   8   7      716.60      684.79     34.64 o 
   7   8   7        6.23       37.83     14.70 o 
   8   8   7      639.68      673.97     35.71 o 
   9   8   7      282.99      317.21     28.07 o 
  10   8   7        6.41       49.14     15.46 o 
   1   9   7       33.27       27.12     13.32 o 
   2   9   7      136.22      126.33     17.81 o 
   3   9   7       36.75       15.45     15.01 o 
   4   9   7        4.58       21.17     13.99 o 
   5   9   7      128.34      178.48     24.72 o 
   6   9   7       72.60       97.01     22.35 o 
   7   9   7       42.07       88.30     18.64 o 
   8   9   7        1.33       54.64     16.82 o 
   9   9   7        2.66       45.40     16.58 o 
   0  10   7       60.26       96.97     27.40 o 
   1  10   7       55.63       58.02     17.05 o 
   2  10   7      228.03      193.28     21.84 o 
   3  10   7      231.61      280.37     29.37 o 
   4  10   7        1.95       29.88     16.20 o 
   5  10   7        6.02       62.36     16.34 o 
   6  10   7       22.18       72.05     18.04 o 
   1  11   7        0.15       42.43     16.09 o 
   2  11   7       59.43       80.10     19.52 o 
   0   0   8      555.80      561.60     20.11 o 
   1   0   8      658.00      669.42     15.33 o 
   2   0   8    12564.61    12588.39    102.99 o 
   3   0   8    11996.30    11674.66     78.35 o 
   4   0   8      178.01      155.69     10.79 o 
   5   0   8     1205.59     1214.50     24.19 o 
   6   0   8       31.12       32.81      8.15 o 
   7   0   8      440.63      397.99     28.01 o 
   8   0   8      376.43      386.90     26.66 o 
   9   0   8      410.77      407.59     23.09 o 
  10   0   8     5802.41     5548.99     75.96 o 
  11   0   8      432.01      419.25     29.33 o 
  12   0   8       26.83       17.90     15.89 o 
  13   0   8      209.73      232.75     50.82 o 
  14   0   8       21.02       67.22     24.86 o 
  15   0   8      175.00      167.66     43.69 o 
   1   1   8     1464.33     1448.93     16.19 o 
   2   1   8       18.87       23.66      3.95 o 
   3   1   8      331.45      358.01      9.09 o 
   4   1   8        0.28        4.40      4.28 o 
   5   1   8       20.04       26.77      5.31 o 
   6   1   8      256.65      267.42     10.21 o 
   7   1   8      191.96      207.20     10.57 o 
   8   1   8      237.69      239.29     11.93 o 
   9   1   8       18.48       22.61      7.96 o 
  10   1   8       73.38       76.17     11.79 o 
  11   1   8       89.49      109.68     13.37 o 
  12   1   8      195.42      191.68     20.40 o 
  13   1   8        2.45       -3.42     10.26 o 
  14   1   8        3.08       20.20     13.21 o 
  15   1   8        8.14       32.26     17.95 o 
   0   2   8        3.10       -2.67      6.94 o 
   1   2   8        0.04       -4.01      4.21 o 
   2   2   8     5241.54     5280.24     38.42 o 
   3   2   8      602.91      702.37     11.39 o 
   4   2   8     4466.48     4879.50     33.42 o 
   5   2   8      813.32      792.25     14.25 o 
   6   2   8      149.14      152.29      9.05 o 
   7   2   8        6.38        6.14      5.66 o 
   8   2   8      229.46      253.65     12.42 o 
   9   2   8        4.81        3.06      6.94 o 
  10   2   8      206.17      215.42     15.49 o 
  11   2   8      408.80      380.53     20.90 o 
  12   2   8       72.69       88.87     14.57 o 
  13   2   8      170.57      170.37     23.53 o 
  14   2   8       15.31       30.61     16.67 o 
   1   3   8     1074.34     1040.19     16.01 o 
   2   3   8      442.80      450.77     12.26 o 
   3   3   8      282.36      277.93     10.27 o 
   4   3   8      100.14      110.87      6.90 o 
   5   3   8      232.18      219.40     11.05 o 
   6   3   8      209.84      218.03     11.75 o 
   7   3   8       32.90       22.13      7.58 o 
   8   3   8       55.73       75.33     10.22 o 
   9   3   8       70.28       79.19     11.57 o 
  10   3   8        1.18       -0.35      8.85 o 
  11   3   8       25.69       36.26     13.65 o 
  12   3   8        2.04       16.08     11.16 o 
  13   3   8        3.88       10.09     11.84 o 
  14   3   8      146.82      178.97     28.75 o 
   0   4   8     2435.25     2642.52     33.58 o 
   1   4   8     2941.40     2965.59     30.73 o 
   2   4   8     1295.52     1335.85     19.11 o 
   3   4   8     2461.25     2482.78     28.53 o 
   4   4   8     1261.34     1299.03     21.29 o 
   5   4   8       42.04       38.51      7.33 o 
   6   4   8       20.19       34.07      7.72 o 
   7   4   8      105.41      119.37     12.43 o 
   8   4   8      363.82      415.72     20.73 o 
   9   4   8      639.90      657.10     25.03 o 
  10   4   8      265.05      265.09     19.54 o 
  11   4   8       86.58      100.31     15.60 o 
  12   4   8        9.22        0.53     11.89 o 
  13   4   8       15.10       14.71     13.23 o 
  14   4   8        2.38       -5.59     18.95 o 
   1   5   8       28.83       32.53      7.47 o 
   2   5   8      507.00      486.76     14.75 o 
   3   5   8       56.09       62.04      8.78 o 
   4   5   8       19.77       31.03      8.05 o 
   5   5   8      980.14      945.09     23.16 o 
   6   5   8      292.22      285.66     16.03 o 
   7   5   8        1.82        3.32      9.00 o 
   8   5   8      162.91      174.38     16.22 o 
   9   5   8       33.26       22.98     11.16 o 
  10   5   8       21.31       15.51     11.62 o 
  11   5   8       41.00       47.66     13.88 o 
  12   5   8        3.83       -4.27     13.52 o 
  13   5   8      127.71      140.56     19.72 o 
   0   6   8      108.74      118.82     18.41 o 
   1   6   8        2.05        4.68      7.51 o 
   2   6   8      276.79      300.57     17.84 o 
   3   6   8       22.60       42.33     11.04 o 
   4   6   8      796.57      779.41     23.49 o 
   5   6   8       63.01       60.04     11.34 o 
   6   6   8       38.96       40.33     10.67 o 
   7   6   8      393.73      364.72     21.04 o 
   8   6   8      269.27      259.89     19.88 o 
   9   6   8        3.41       -3.86     10.50 o 
  10   6   8       22.08        5.43     11.69 o 
  11   6   8       55.64       69.36     15.08 o 
  12   6   8       63.45       78.71     20.84 o 
   1   7   8      713.06      680.16     25.19 o 
   2   7   8      441.83      454.84     24.71 o 
   3   7   8      791.31      710.20     27.58 o 
   4   7   8      122.56      127.21     16.86 o 
   5   7   8       16.89       11.32     12.08 o 
   6   7   8        0.40        1.25     11.28 o 
   7   7   8       19.50       21.02     12.38 o 
   8   7   8      278.47      301.59     23.05 o 
   9   7   8        7.62        7.15     12.48 o 
  10   7   8      113.92      153.54     19.97 o 
  11   7   8       41.72       81.06     17.26 o 
   0   8   8      490.87      500.62     52.34 o 
   1   8   8        2.55        6.16     10.04 o 
   2   8   8       36.18       21.18     13.64 o 
   3   8   8       53.41       52.68     13.89 o 
   4   8   8      274.92      279.42     22.48 o 
   5   8   8        5.73       10.26     14.25 o 
   6   8   8       57.49       95.84     17.84 o 
   7   8   8        7.87       11.73     13.35 o 
   8   8   8       95.34      134.96     20.83 o 
   9   8   8       63.16       98.94     19.86 o 
  10   8   8        0.74       33.44     15.85 o 
   1   9   8       17.79       28.95     13.10 o 
   2   9   8        0.69       19.11     12.57 o 
   3   9   8      156.61      169.08     20.56 o 
   4   9   8      170.72      164.67     22.67 o 
   5   9   8      438.29      422.11     53.12 o 
   6   9   8        0.20       26.18     14.56 o 
   7   9   8       42.41       80.56     18.82 o 
   8   9   8        8.76       46.96     16.69 o 
   0  10   8       16.78       25.11     17.41 o 
   1  10   8        1.26       14.60     13.77 o 
   2  10   8       10.49       36.47     14.54 o 
   3  10   8       16.93       35.03     15.81 o 
   4  10   8       10.20       34.30     17.61 o 
   5  10   8      186.68      217.73     32.08 o 
   6  10   8        9.93       56.92     21.66 o 
   1   1   9      397.66      377.49      9.62 o 
   2   1   9     2256.72     2309.36     20.80 o 
   3   1   9      375.95      375.44     10.15 o 
   4   1   9      870.11      826.76     14.07 o 
   5   1   9     1341.45     1368.58     20.22 o 
   6   1   9       18.54       13.00      5.40 o 
   7   1   9      492.99      493.44     14.39 o 
   8   1   9       16.73       20.81      7.12 o 
   9   1   9       23.84       34.86      8.73 o 
  10   1   9       91.41      101.89     11.78 o 
  11   1   9        0.41        5.34      9.55 o 
  12   1   9       87.77       88.23     15.86 o 
  13   1   9       55.42       38.51     14.04 o 
  14   1   9      157.41      166.70     19.84 o 
   0   2   9       26.47       51.69      7.81 o 
   1   2   9        0.19        1.62      4.18 o 
   2   2   9        4.89        7.26      4.66 o 
   3   2   9      945.95      974.70     13.94 o 
   4   2   9     1191.71     1141.38     15.99 o 
   5   2   9      520.36      543.31     12.63 o 
   6   2   9        0.01       -2.09      5.05 o 
   7   2   9       14.00        6.37      6.12 o 
   8   2   9       84.97       90.84      9.27 o 
   9   2   9      229.33      235.04     14.73 o 
  10   2   9      124.89      124.19     14.54 o 
  11   2   9       20.36       29.27     11.35 o 
  12   2   9       31.76       48.22     12.50 o 
  13   2   9       36.99       46.87     16.26 o 
  14   2   9       13.62       39.86     19.96 o 
   1   3   9     5038.22     4956.93     42.24 o 
   2   3   9      161.38      173.05      9.30 o 
   3   3   9      119.49      115.34      7.87 o 
   4   3   9     1038.19     1111.55     18.87 o 
   5   3   9       19.20       14.05      5.62 o 
   6   3   9       15.03       10.70      6.27 o 
   7   3   9      604.61      581.26     17.57 o 
   8   3   9      666.80      675.91     19.68 o 
   9   3   9       65.45       61.23     11.31 o 
  10   3   9       31.41       17.92     10.88 o 
  11   3   9      298.10      270.67     21.06 o 
  12   3   9       13.12       17.77     12.31 o 
  13   3   9        2.52        5.80     13.31 o 
  14   3   9       15.72        5.23     20.53 o 
   0   4   9        2.72       12.28      9.86 o 
   1   4   9       38.00       31.11      6.24 o 
   2   4   9      384.60      359.34     13.96 o 
   3   4   9     1861.81     1870.59     27.49 o 
   4   4   9      244.15      222.52     11.74 o 
   5   4   9      438.76      365.32     23.10 o 
   6   4   9        2.39      -11.84      6.66 o 
   7   4   9        2.19        0.68      8.09 o 
   8   4   9      130.31      123.93     14.15 o 
   9   4   9      444.59      420.31     23.91 o 
  10   4   9      895.37      852.14     28.11 o 
  11   4   9       23.50       12.39     12.98 o 
  12   4   9        5.70       14.45     12.62 o 
  13   4   9        4.18       10.59     17.05 o 
   1   5   9       67.96       56.33     10.22 o 
   2   5   9       20.34       23.44      8.36 o 
   3   5   9      369.80      359.77     16.54 o 
   4   5   9      835.43      828.07     21.34 o 
   5   5   9      143.24      146.38     13.32 o 
   6   5   9       20.53       12.03      8.50 o 
   7   5   9      133.87      135.17     14.89 o 
   8   5   9      311.14      273.66     18.93 o 
   9   5   9      358.22      323.35     20.92 o 
  10   5   9        0.82       -0.06     10.95 o 
  11   5   9       46.59       41.36     13.69 o 
  12   5   9        0.00        1.00     13.02 o 
  13   5   9       82.76       56.64     16.14 o 
   0   6   9       19.83        9.10     11.58 o 
   1   6   9       12.89        7.56      8.29 o 
   2   6   9      663.93      611.40     22.90 o 
   3   6   9      725.93      668.44     25.27 o 
   4   6   9     1039.84     1082.27     31.75 o 
   5   6   9       44.93       43.77     13.22 o 
   6   6   9       38.95       39.33     11.64 o 
   7   6   9       20.41       27.48     11.59 o 
   8   6   9       20.24       16.79     11.48 o 
   9   6   9       55.38       69.87     14.90 o 
  10   6   9      148.75      157.42     18.77 o 
  11   6   9        6.81       10.44     12.33 o 
  12   6   9       12.09       20.53     17.34 o 
   1   7   9       37.44       33.36     11.12 o 
   2   7   9      344.65      342.00     22.80 o 
   3   7   9      201.56      215.88     19.56 o 
   4   7   9       38.34       34.64     12.63 o 
   5   7   9      265.85      274.68     22.86 o 
   6   7   9       18.81       16.93     12.60 o 
   7   7   9       70.42       60.07     15.62 o 
   8   7   9        1.05       20.88     13.41 o 
   9   7   9        2.35       20.53     14.83 o 
  10   7   9        2.19       35.69     21.02 o 
  11   7   9       85.09       94.70     18.02 o 
   0   8   9       17.80       20.81     15.33 o 
   1   8   9        1.26        3.82     10.26 o 
   2   8   9        8.59       -0.04     12.26 o 
   3   8   9     1027.17      998.45     34.51 o 
   4   8   9      224.76      237.87     22.10 o 
   5   8   9      134.34      147.81     22.61 o 
   6   8   9        9.02       33.99     13.87 o 
   7   8   9      175.87      213.41     24.24 o 
   8   8   9        3.62       30.87     15.50 o 
   9   8   9      225.51      258.27     26.67 o 
  10   8   9       57.99      128.02     21.78 o 
   1   9   9       13.07       21.43     13.87 o 
   2   9   9        0.00        6.89     13.37 o 
   3   9   9       19.91       41.44     15.00 o 
   4   9   9       39.47       59.50     24.39 o 
   5   9   9        5.73       29.97     17.16 o 
   6   9   9        0.09       42.50     26.63 o 
   7   9   9       66.86       86.91     18.77 o 
   8   9   9        0.31       30.76     15.24 o 
   0  10   9       11.42       55.48     20.24 o 
   1  10   9       35.90       53.91     16.89 o 
   2  10   9        1.48       25.78     14.45 o 
   3  10   9      322.74      310.63     29.17 o 
   4  10   9       34.63       47.25     18.09 o 
   5  10   9        0.01        9.92     16.11 o 
   0   0  10      917.48      845.35     37.91 o 
   1   0  10     2524.09     2520.24     32.39 o 
   2   0  10        0.15       -1.77      6.43 o 
   3   0  10     4841.07     4982.16     51.76 o 
   4   0  10     4707.04     4800.58     49.95 o 
   5   0  10      204.54      210.64     14.07 o 
   6   0  10       11.75        8.05      7.52 o 
   7   0  10       11.30       15.19      8.19 o 
   8   0  10       97.08      122.68     15.02 o 
   9   0  10     2836.22     2781.90     52.21 o 
  10   0  10       75.19      100.32     16.75 o 
  11   0  10      158.92      186.74     30.87 o 
  12   0  10      487.94      443.07     32.53 o 
  13   0  10       63.90       57.43     19.25 o 
  14   0  10       27.14       45.78     37.76 o 
   1   1  10       14.02       15.64      4.58 o 
   2   1  10       39.89       51.48      5.90 o 
   3   1  10       26.01       34.86      5.45 o 
   4   1  10      260.44      266.43      9.76 o 
   5   1  10      718.74      723.60     14.45 o 
   6   1  10      362.58      357.85     11.93 o 
   7   1  10        1.33        0.22      5.58 o 
   8   1  10      125.49      132.73     10.49 o 
   9   1  10        1.39        3.88      7.96 o 
  10   1  10      721.70      715.54     21.34 o 
  11   1  10       56.20       49.41     12.44 o 
  12   1  10       12.90       12.39     12.14 o 
  13   1  10      100.84      111.22     17.24 o 
  14   1  10        0.12       25.97     13.31 o 
   0   2  10       15.49       22.97      6.69 o 
   1   2  10       63.97       83.15      6.67 o 
   2   2  10      616.17      578.44     13.69 o 
   3   2  10      281.61      333.95     11.63 o 
   4   2  10      578.53      595.96     12.51 o 
   5   2  10      100.20      128.45      9.10 o 
   6   2  10        0.08       -9.87      5.66 o 
   7   2  10      189.14      192.38     12.25 o 
   8   2  10        0.58        2.18      7.20 o 
   9   2  10        0.67      -12.08      7.78 o 
  10   2  10      544.00      591.18     23.45 o 
  11   2  10       19.04       26.76     10.99 o 
  12   2  10        5.16       23.91     15.44 o 
  13   2  10       10.88       11.37     13.63 o 
  14   2  10        0.61       24.50     18.10 o 
   1   3  10     5539.26     5470.18     45.96 o 
   2   3  10     1028.16     1057.54     18.30 o 
   3   3  10      125.38      131.56      9.74 o 
   4   3  10      311.48      288.15     13.19 o 
   5   3  10       19.79       37.37      7.54 o 
   6   3  10        0.33       -1.28      6.76 o 
   7   3  10        7.75        3.06      7.61 o 
   8   3  10       27.36       28.82      9.61 o 
   9   3  10       26.72       24.24     11.08 o 
  10   3  10      780.73      709.56     27.90 o 
  11   3  10       72.11       86.31     15.00 o 
  12   3  10       34.08       50.11     13.73 o 
  13   3  10       23.76       39.29     20.73 o 
  14   3  10       58.96       81.30     18.32 o 
   0   4  10      669.34      709.40     29.48 o 
   1   4  10       45.45       41.67      8.88 o 
   2   4  10       83.52       83.09      8.92 o 
   3   4  10     1874.27     1914.24     31.13 o 
   4   4  10        0.81        1.38      5.69 o 
   5   4  10      905.34      866.50     21.67 o 
   6   4  10       15.67        9.18      8.23 o 
   7   4  10      210.56      198.95     14.82 o 
   8   4  10      765.19      689.20     24.33 o 
   9   4  10      166.14      138.34     15.86 o 
  10   4  10      204.35      246.40     19.10 o 
  11   4  10       98.68      108.37     17.18 o 
  12   4  10       19.14       30.76     14.81 o 
  13   4  10        0.59       25.21     14.79 o 
   1   5  10      246.97      244.94     15.94 o 
   2   5  10       42.15       43.13      9.73 o 
   3   5  10      144.92      187.21     15.98 o 
   4   5  10      338.78      334.18     17.30 o 
   5   5  10      198.62      193.32     15.68 o 
   6   5  10        3.99       -5.77      8.42 o 
   7   5  10      162.76      178.89     15.33 o 
   8   5  10        2.49       -0.41     10.18 o 
   9   5  10      219.41      201.66     17.84 o 
  10   5  10      109.21      121.97     16.59 o 
  11   5  10        1.71       19.88     12.73 o 
  12   5  10       85.43       98.00     18.12 o 
  13   5  10       19.03       52.30     17.58 o 
   0   6  10       76.38       98.07     22.42 o 
   1   6  10       96.28       86.48     12.98 o 
   2   6  10       71.17       75.68     12.36 o 
   3   6  10      172.70      208.49     18.14 o 
   4   6  10       92.32      113.77     15.39 o 
   5   6  10      154.21      146.39     18.52 o 
   6   6  10       34.87       30.18     11.97 o 
   7   6  10       21.46        4.84     10.69 o 
   8   6  10        1.74       14.34     11.80 o 
   9   6  10        0.09       18.24     12.08 o 
  10   6  10       78.67       93.13     19.81 o 
  11   6  10      287.79      273.22     23.63 o 
  12   6  10       61.15       78.64     26.32 o 
   1   7  10      384.62      364.61     22.13 o 
   2   7  10       10.66        9.75     10.40 o 
   3   7  10     1067.45     1118.91     38.46 o 
   4   7  10      167.92      167.23     18.66 o 
   5   7  10       22.64       25.94     13.94 o 
   6   7  10      158.01      178.55     21.31 o 
   7   7  10        3.77       32.30     13.41 o 
   8   7  10      130.48      180.15     22.61 o 
   9   7  10      300.52      317.82     27.66 o 
  10   7  10      132.96      114.20     20.57 o 
  11   7  10      100.07      129.59     21.53 o 
   0   8  10       51.02       54.62     19.14 o 
   1   8  10       61.23       57.97     13.52 o 
   2   8  10      102.31       83.91     17.77 o 
   3   8  10       81.29       80.91     16.03 o 
   4   8  10       45.86       67.07     15.77 o 
   5   8  10       41.81       32.27     16.15 o 
   6   8  10       21.03       30.22     14.03 o 
   7   8  10        7.55       29.35     14.30 o 
   8   8  10        0.15       35.09     15.97 o 
   9   8  10       60.15      113.63     21.14 o 
   1   9  10       40.70       15.77     12.91 o 
   2   9  10       28.23       64.98     17.59 o 
   3   9  10      297.13      264.37     27.47 o 
   4   9  10      202.80      214.63     23.20 o 
   5   9  10       50.14       44.29     18.23 o 
   6   9  10        0.23       51.74     17.44 o 
   7   9  10       64.34      114.00     28.62 o 
   0  10  10      221.79      205.78     52.55 o 
   1  10  10       29.44       50.69     16.72 o 
   2  10  10       46.33       71.38     17.66 o 
   3  10  10        6.11       18.07     14.37 o 
   4  10  10        7.65       11.80     16.45 o 
   5  10  10        0.01       35.10     18.53 o 
   1   1  11       62.82       56.75      6.14 o 
   2   1  11      240.52      250.04     10.48 o 
   3   1  11     6475.07     6441.76     45.00 o 
   4   1  11      331.84      294.72     10.53 o 
   5   1  11       79.09       94.83      7.78 o 
   6   1  11       11.80        7.25      5.64 o 
   7   1  11        3.33        1.33      6.29 o 
   8   1  11       46.82       47.68      8.56 o 
   9   1  11      977.35      901.72     24.50 o 
  10   1  11      351.74      377.91     22.66 o 
  11   1  11       99.93      117.97     15.56 o 
  12   1  11       12.97       20.19     16.91 o 
  13   1  11       23.21       30.05     18.29 o 
  14   1  11       31.16       50.53     26.13 o 
   0   2  11     3184.23     3256.94     42.65 o 
   1   2  11      752.48      812.15     13.75 o 
   2   2  11      835.16      923.48     17.42 o 
   3   2  11      662.54      632.55     16.42 o 
   4   2  11     1052.87     1054.01     20.02 o 
   5   2  11     1061.86     1056.69     20.83 o 
   6   2  11      304.25      298.89     15.69 o 
   7   2  11      249.69      263.19     14.74 o 
   8   2  11      115.88      119.70     12.70 o 
   9   2  11        6.00       -7.78      8.54 o 
  10   2  11      475.12      441.00     31.25 o 
  11   2  11       19.69       32.26     12.24 o 
  12   2  11      127.14      158.34     19.93 o 
  13   2  11       42.94       49.25     20.75 o 
  14   2  11        1.03        8.39     23.85 o 
   1   3  11     1203.78     1105.78     20.75 o 
   2   3  11      988.06     1051.15     21.99 o 
   3   3  11     1050.70     1141.08     21.54 o 
   4   3  11       41.70       52.25      8.24 o 
   5   3  11      477.71      455.34     18.79 o 
   6   3  11        0.59        1.10      7.31 o 
   7   3  11       50.31       66.53     10.83 o 
   8   3  11       28.08       23.03     10.11 o 
   9   3  11      236.29      188.34     16.31 o 
  10   3  11      164.12      204.32     18.62 o 
  11   3  11        8.83       27.49     12.05 o 
  12   3  11        0.10       19.33     12.31 o 
  13   3  11        8.79       46.31     13.88 o 
   0   4  11       31.27       26.15     11.55 o 
   1   4  11      342.45      356.26     17.63 o 
   2   4  11        4.73       -4.68      6.87 o 
   3   4  11       54.37       72.24      9.64 o 
   4   4  11        0.77       -5.55      6.25 o 
   5   4  11        1.47       -1.64      7.64 o 
   6   4  11      696.35      673.05     20.82 o 
   7   4  11       90.62       93.47     12.37 o 
   8   4  11       14.22       12.24      9.73 o 
   9   4  11       18.78       21.84     11.00 o 
  10   4  11        0.60       11.26     10.75 o 
  11   4  11      263.96      288.49     23.06 o 
  12   4  11       76.67       65.68     15.93 o 
  13   4  11        1.34       15.48     26.16 o 
   1   5  11      210.21      226.42     16.01 o 
   2   5  11        0.20        3.22      7.93 o 
   3   5  11      128.47      128.58     14.80 o 
   4   5  11        0.02        7.71      9.48 o 
   5   5  11       49.84       73.76     14.74 o 
   6   5  11       44.96       40.99     11.24 o 
   7   5  11        0.07       -3.90      9.44 o 
   8   5  11       63.10       65.99     14.21 o 
   9   5  11       89.53       74.32     14.55 o 
  10   5  11      245.17      239.54     23.02 o 
  11   5  11        9.62       15.71     13.10 o 
  12   5  11        4.07       27.20     17.02 o 
   0   6  11      119.96      156.92     21.69 o 
   1   6  11      108.23      104.49     13.88 o 
   2   6  11       33.90       27.75     10.47 o 
   3   6  11       47.75       58.31     15.03 o 
   4   6  11      294.10      296.43     23.12 o 
   5   6  11      237.70      232.81     21.25 o 
   6   6  11       19.25       23.86     12.30 o 
   7   6  11        4.11        5.47     11.63 o 
   8   6  11       21.89       19.40     14.39 o 
   9   6  11      345.55      321.95     27.24 o 
  10   6  11      261.27      228.46     21.83 o 
  11   6  11       12.42       49.04     15.37 o 
   1   7  11       88.02      100.37     15.06 o 
   2   7  11        0.06       20.50     10.89 o 
   3   7  11       92.12      118.16     18.79 o 
   4   7  11       47.23       48.17     14.15 o 
   5   7  11        3.43       11.46     12.50 o 
   6   7  11        0.00        5.85     12.02 o 
   7   7  11       20.66       41.21     14.41 o 
   8   7  11       11.87       35.61     15.23 o 
   9   7  11       37.41       44.44     15.98 o 
  10   7  11        5.98       43.35     16.80 o 
   0   8  11       62.11       59.06     20.27 o 
   1   8  11      237.65      282.98     21.78 o 
   2   8  11       67.21       62.53     17.09 o 
   3   8  11       69.85       96.30     17.35 o 
   4   8  11       26.38       14.95     13.47 o 
   5   8  11        2.20       -3.98     12.57 o 
   6   8  11       26.18       26.58     14.50 o 
   7   8  11        5.38       47.99     16.01 o 
   8   8  11       59.00       85.77     20.03 o 
   9   8  11      173.80      235.67     26.15 o 
   1   9  11        2.33       16.25     13.21 o 
   2   9  11       26.56       39.83     16.19 o 
   3   9  11       35.26       39.26     14.48 o 
   4   9  11       38.67       51.28     15.86 o 
   5   9  11       55.49       90.81     21.07 o 
   6   9  11        6.92       39.99     20.65 o 
   7   9  11       86.37      100.73     20.57 o 
   0  10  11      156.05      212.82     37.20 o 
   1  10  11       11.76       39.82     16.38 o 
   2  10  11        0.03        0.59     13.59 o 
   3  10  11       14.76       53.25     16.82 o 
   4  10  11       13.40       27.67     16.55 o 
   0   0  12      974.49      999.28     31.79 o 
   1   0  12      908.59      922.99     21.65 o 
   2   0  12      416.04      434.33     18.09 o 
   3   0  12      803.15      818.85     21.45 o 
   4   0  12     2727.68     2716.20     39.18 o 
   5   0  12     3325.71     3184.72     50.75 o 
   6   0  12     4239.37     4284.81     53.35 o 
   7   0  12      824.32      841.90     25.80 o 
   8   0  12       94.18      104.85     15.97 o 
   9   0  12      268.08      284.85     22.93 o 
  10   0  12        6.46       -2.30     14.95 o 
  11   0  12       15.41       47.74     18.29 o 
  12   0  12        0.00       28.00     20.25 o 
  13   0  12       71.49      108.94     55.95 o 
  14   0  12        3.70       50.13     31.07 o 
   1   1  12       89.83       89.15      7.37 o 
   2   1  12       66.32       69.44      6.93 o 
   3   1  12      722.38      734.37     15.66 o 
   4   1  12        5.10        8.69      5.49 o 
   5   1  12      455.15      448.24     13.01 o 
   6   1  12       30.17       34.97      7.67 o 
   7   1  12        0.04        5.54      7.51 o 
   8   1  12        9.48        5.56      8.23 o 
   9   1  12       43.49       69.24     12.42 o 
  10   1  12       11.99       25.01     10.65 o 
  11   1  12      209.16      223.33     19.78 o 
  12   1  12        0.80       28.07     19.68 o 
  13   1  12       11.54       28.18     19.44 o 
  14   1  12       52.02      103.94     21.19 o 
   0   2  12     2474.51     2446.97     38.29 o 
   1   2  12       67.53       78.25      8.54 o 
   2   2  12       40.52       51.81      7.27 o 
   3   2  12      298.59      318.40     13.53 o 
   4   2  12       47.05       43.07      7.66 o 
   5   2  12       30.73       32.05      7.65 o 
   6   2  12       88.98       99.50     10.87 o 
   7   2  12       64.12       72.61     10.57 o 
   8   2  12       47.39       47.02     10.56 o 
   9   2  12       58.97       62.41     12.58 o 
  10   2  12      488.43      523.68     25.38 o 
  11   2  12      381.45      344.33     25.03 o 
  12   2  12       92.45       92.75     26.16 o 
  13   2  12        9.31       23.36     20.06 o 
   1   3  12     1159.74     1166.22     26.36 o 
   2   3  12      161.59      152.26     10.97 o 
   3   3  12      454.44      500.82     18.04 o 
   4   3  12      354.35      350.98     16.95 o 
   5   3  12      273.85      267.50     14.30 o 
   6   3  12      133.06      139.15     12.57 o 
   7   3  12        8.51       -1.28      8.35 o 
   8   3  12        5.20       12.26      9.50 o 
   9   3  12      139.12      109.52     14.16 o 
  10   3  12        7.46       33.82     12.45 o 
  11   3  12       81.01       97.50     17.87 o 
  12   3  12       16.71       41.81     17.34 o 
  13   3  12        0.02       27.25     22.00 o 
   0   4  12       57.01       81.79     16.00 o 
   1   4  12      366.01      388.30     24.35 o 
   2   4  12       12.69       22.97      8.75 o 
   3   4  12      341.52      387.81     20.69 o 
   4   4  12       61.04       75.34     11.55 o 
   5   4  12      124.89      122.77     12.88 o 
   6   4  12      302.10      295.97     17.67 o 
   7   4  12      851.77      775.08     25.33 o 
   8   4  12      127.49      146.18     16.03 o 
   9   4  12       51.61       38.07     12.72 o 
  10   4  12       15.95       18.11     11.25 o 
  11   4  12      189.58      187.48     19.90 o 
  12   4  12       24.63       55.63     15.29 o 
  13   4  12       23.67       51.69     22.25 o 
   1   5  12      179.26      178.91     15.19 o 
   2   5  12        5.42       -0.35      8.14 o 
   3   5  12     1449.75     1409.81     34.87 o 
   4   5  12      550.15      509.18     25.21 o 
   5   5  12      438.73      415.73     25.45 o 
   6   5  12        0.00       -3.63     10.24 o 
   7   5  12      189.95      188.37     19.11 o 
   8   5  12      474.18      363.21     22.72 o 
   9   5  12       75.08       56.99     14.36 o 
  10   5  12      101.38      125.71     18.15 o 
  11   5  12        0.89       19.13     14.55 o 
  12   5  12        5.09       15.82     14.86 o 
   0   6  12      530.57      551.79     34.48 o 
   1   6  12     1370.45     1356.46     37.40 o 
   2   6  12       29.36       30.46     11.50 o 
   3   6  12      964.31      945.39     34.58 o 
   4   6  12       22.79       34.05     13.28 o 
   5   6  12      247.60      206.95     21.26 o 
   6   6  12       43.47       44.16     13.51 o 
   7   6  12        0.03        7.06     12.38 o 
   8   6  12        3.14       27.19     13.79 o 
   9   6  12      140.26      143.25     20.85 o 
  10   6  12       10.74       43.81     15.61 o 
  11   6  12       17.81       49.77     16.49 o 
   1   7  12       33.40       38.50     12.44 o 
   2   7  12     1922.80     1801.96     41.28 o 
   3   7  12     1588.24     1506.34     45.37 o 
   4   7  12       31.49       33.59     13.36 o 
   5   7  12      369.44      315.14     25.65 o 
   6   7  12       16.65       30.19     13.70 o 
   7   7  12        0.81       19.16     13.95 o 
   8   7  12      104.64      104.41     19.52 o 
   9   7  12      116.75      161.71     22.77 o 
  10   7  12       69.23       77.13     17.85 o 
   0   8  12      299.72      294.94     32.45 o 
   1   8  12       19.73       36.07     12.79 o 
   2   8  12       27.93       28.63     15.13 o 
   3   8  12      164.27      126.08     18.95 o 
   4   8  12        1.54       18.62     13.47 o 
   5   8  12        3.32       12.44     14.62 o 
   6   8  12       78.51      109.03     22.46 o 
   7   8  12       53.11      108.55     20.28 o 
   8   8  12        1.90       37.39     15.89 o 
   1   9  12        8.37       11.30     13.37 o 
   2   9  12       49.28       38.25     16.98 o 
   3   9  12      398.75      383.18     28.19 o 
   4   9  12      199.91      198.51     28.01 o 
   5   9  12       66.47       76.88     20.54 o 
   6   9  12        7.95       43.14     15.91 o 
   0  10  12       60.47       55.62     25.71 o 
   1  10  12       81.81      104.64     20.65 o 
   2  10  12       37.56       52.86     16.52 o 
   3  10  12      256.76      316.92     34.04 o 
   1   1  13        2.82        7.14      5.35 o 
   2   1  13     2611.20     2584.31     30.56 o 
   3   1  13     1046.93     1034.33     23.03 o 
   4   1  13     2531.60     2522.31     32.94 o 
   5   1  13      397.32      429.98     15.61 o 
   6   1  13       53.42       60.45      9.50 o 
   7   1  13      102.27      104.37     11.90 o 
   8   1  13     3232.16     3146.79     46.35 o 
   9   1  13     1326.76     1385.01     32.46 o 
  10   1  13      849.99      795.90     26.53 o 
  11   1  13        0.96        9.14     16.08 o 
  12   1  13       67.87       80.54     23.54 o 
  13   1  13        4.30       23.54     29.95 o 
   0   2  13     4198.95     4027.41     66.55 o 
   1   2  13       38.27       18.98      7.32 o 
   2   2  13      414.84      442.94     16.04 o 
   3   2  13     2021.37     2048.78     32.92 o 
   4   2  13      608.42      625.35     17.12 o 
   5   2  13      849.84      871.82     20.38 o 
   6   2  13      202.61      225.07     14.19 o 
   7   2  13      106.23       89.42     11.78 o 
   8   2  13     1029.03      952.24     25.41 o 
   9   2  13     1202.24     1118.86     30.05 o 
  10   2  13       28.32       22.25     14.25 o 
  11   2  13       29.90       38.76     12.58 o 
  12   2  13      281.25      365.55     37.96 o 
  13   2  13        0.05       17.66     23.20 o 
   1   3  13      399.26      388.65     25.59 o 
   2   3  13      607.94      665.14     21.42 o 
   3   3  13      385.78      424.35     21.32 o 
   4   3  13       18.14       10.89      8.25 o 
   5   3  13        0.08        1.75      7.50 o 
   6   3  13      178.31      180.50     14.71 o 
   7   3  13        3.87        3.09      9.52 o 
   8   3  13        7.84        6.31      9.32 o 
   9   3  13       28.81       28.63     10.84 o 
  10   3  13       13.19       26.10     11.83 o 
  11   3  13        3.52       22.63     13.93 o 
  12   3  13        4.41       40.19     24.99 o 
  13   3  13        0.96       28.28     24.66 o 
   0   4  13       94.11      122.27     19.06 o 
   1   4  13      411.24      403.99     27.85 o 
   2   4  13      173.62      178.60     14.96 o 
   3   4  13        0.46       -5.58      8.54 o 
   4   4  13      354.48      331.05     18.68 o 
   5   4  13       17.05       15.02     10.93 o 
   6   4  13       10.68        0.72      9.16 o 
   7   4  13       54.50       60.35     12.14 o 
   8   4  13        2.21       -1.41     10.06 o 
   9   4  13       21.79       52.53     13.48 o 
  10   4  13        0.18       17.29     12.00 o 
  11   4  13        1.84       24.53     13.81 o 
  12   4  13       12.39       38.27     15.89 o 
   1   5  13      134.26      151.50     15.17 o 
   2   5  13       80.75      102.38     13.61 o 
   3   5  13      459.60      431.21     22.89 o 
   4   5  13      449.21      437.99     24.42 o 
   5   5  13       50.60       54.14     14.73 o 
   6   5  13      122.42      146.36     17.83 o 
   7   5  13       10.84       -0.55     11.12 o 
   8   5  13      241.52      228.97     22.92 o 
   9   5  13      311.64      279.30     25.30 o 
  10   5  13        6.34        8.31     11.88 o 
  11   5  13       40.33       65.36     17.01 o 
  12   5  13      152.55      183.25     23.29 o 
   0   6  13     1666.57     1606.29     55.31 o 
   1   6  13       11.55       16.44     10.46 o 
   2   6  13       83.66       92.33     14.58 o 
   3   6  13      524.20      436.54     27.80 o 
   4   6  13       69.37       72.71     15.26 o 
   5   6  13       43.56       35.66     14.64 o 
   6   6  13       34.12       37.97     13.22 o 
   7   6  13        0.21        7.00     12.93 o 
   8   6  13       50.46       46.80     15.40 o 
   9   6  13      164.75      196.60     23.30 o 
  10   6  13      372.13      384.70     33.03 o 
  11   6  13        0.01       30.97     15.61 o 
   1   7  13       36.20       38.74     13.05 o 
   2   7  13      446.14      433.54     31.45 o 
   3   7  13      253.48      254.00     24.83 o 
   4   7  13       32.77       32.86     13.99 o 
   5   7  13        8.36        8.70     12.98 o 
   6   7  13        0.03        6.92     11.94 o 
   7   7  13        0.77       24.22     13.92 o 
   8   7  13        0.67       21.88     14.24 o 
   9   7  13       77.43      111.40     21.54 o 
   0   8  13      923.36      919.59     46.87 o 
   1   8  13       98.13      108.97     16.52 o 
   2   8  13       20.75       17.28     15.12 o 
   3   8  13        0.00        5.03     12.83 o 
   4   8  13        3.14       19.03     14.07 o 
   5   8  13        0.40       12.49     14.35 o 
   6   8  13      218.61      295.88     27.72 o 
   7   8  13        0.01       27.68     16.71 o 
   8   8  13       88.71      139.11     23.50 o 
   1   9  13        0.99        1.58     13.10 o 
   2   9  13        6.91       35.59     16.61 o 
   3   9  13       12.66       26.27     15.04 o 
   4   9  13       31.17       76.17     17.58 o 
   5   9  13        9.94       41.81     18.88 o 
   6   9  13        5.48       46.06     16.14 o 
   0  10  13       84.22      106.19     31.54 o 
   1  10  13        0.59       29.61     16.41 o 
   0   0  14        6.93        2.32     11.16 o 
   1   0  14      977.15      906.58     23.45 o 
   2   0  14     1920.90     1846.05     36.81 o 
   3   0  14        3.96       11.35      7.93 o 
   4   0  14      466.07      481.14     19.57 o 
   5   0  14      133.48      116.02     13.24 o 
   6   0  14     1873.54     1781.10     47.07 o 
   7   0  14       38.32       46.65     16.00 o 
   8   0  14       51.16       79.11     21.72 o 
   9   0  14       76.27       54.85     21.00 o 
  10   0  14       28.16       47.05     19.91 o 
  11   0  14        3.30       24.86     17.22 o 
  12   0  14        8.21       68.93     27.18 o 
  13   0  14      255.52      359.78    136.18 o 
   1   1  14        0.01       -3.93      5.63 o 
   2   1  14       11.67       18.70      6.54 o 
   3   1  14      172.75      200.21     13.43 o 
   4   1  14       15.73       16.51      7.33 o 
   5   1  14       73.50       74.06      9.80 o 
   6   1  14      423.30      443.83     18.19 o 
   7   1  14       36.36       44.92     10.36 o 
   8   1  14       61.73       81.74     13.22 o 
   9   1  14        4.78       16.78     10.38 o 
  10   1  14        6.18       25.30     12.23 o 
  11   1  14      153.76      186.33     20.83 o 
  12   1  14        0.32       52.51     21.36 o 
  13   1  14        5.38       58.73     20.40 o 
   0   2  14      966.59      953.60     34.60 o 
   1   2  14      250.54      278.99     16.42 o 
   2   2  14        0.68       -7.69      6.82 o 
   3   2  14       30.22       36.88      9.81 o 
   4   2  14      474.18      491.28     17.99 o 
   5   2  14       32.47       39.48      9.26 o 
   6   2  14      128.92      117.38     13.02 o 
   7   2  14       92.38       97.39     12.54 o 
   8   2  14       64.77       57.66     11.61 o 
   9   2  14      140.93      149.77     15.92 o 
  10   2  14        0.00       20.71     11.13 o 
  11   2  14       15.36       37.60     17.17 o 
  12   2  14        5.83       49.07     16.57 o 
  13   2  14        2.84       37.75     19.05 o 
   1   3  14      421.88      420.64     31.40 o 
   2   3  14      583.12      637.75     21.74 o 
   3   3  14       13.95       12.49     10.19 o 
   4   3  14        1.37        4.74      9.66 o 
   5   3  14      252.95      251.72     17.10 o 
   6   3  14        1.13       -5.52      8.75 o 
   7   3  14      184.41      172.71     16.01 o 
   8   3  14      151.51      147.39     15.84 o 
   9   3  14       26.79       22.11     11.41 o 
  10   3  14       34.12       41.51     14.45 o 
  11   3  14       10.37       33.29     14.13 o 
  12   3  14       39.69       53.16     21.38 o 
   0   4  14      317.30      349.42     27.57 o 
   1   4  14      609.71      609.80     22.47 o 
   2   4  14      515.26      464.09     26.03 o 
   3   4  14       10.65       28.52     11.57 o 
   4   4  14      339.20      290.12     20.46 o 
   5   4  14      312.76      295.05     21.36 o 
   6   4  14      451.85      421.22     24.13 o 
   7   4  14        5.15        2.83     11.24 o 
   8   4  14        3.59        9.90     10.69 o 
   9   4  14       61.53       60.72     14.31 o 
  10   4  14      714.52      667.03     41.10 o 
  11   4  14      150.77      141.23     20.42 o 
  12   4  14        7.51       33.80     16.46 o 
   1   5  14      748.73      719.29     25.79 o 
   2   5  14      647.30      675.46     25.63 o 
   3   5  14      130.02      173.99     17.95 o 
   4   5  14       26.76       30.85     12.51 o 
   5   5  14       35.86       39.57     14.34 o 
   6   5  14        5.10        8.57     11.69 o 
   7   5  14       32.37       20.45     13.73 o 
   8   5  14       94.98      118.17     19.33 o 
   9   5  14        2.00        8.83     12.60 o 
  10   5  14        8.54       25.18     14.72 o 
  11   5  14      156.48      189.89     26.67 o 
   0   6  14      864.15      861.06     41.06 o 
   1   6  14       83.52       77.69     14.13 o 
   2   6  14      458.54      458.08     24.43 o 
   3   6  14        3.47        0.75     12.49 o 
   4   6  14      131.96      115.25     19.52 o 
   5   6  14      142.85      134.62     19.39 o 
   6   6  14       32.38       36.78     13.54 o 
   7   6  14        2.17       27.01     13.64 o 
   8   6  14       29.31       17.69     13.86 o 
   9   6  14       25.70       37.50     15.42 o 
  10   6  14      108.99      126.97     21.09 o 
   1   7  14       52.28       73.28     15.09 o 
   2   7  14      710.74      773.25     35.68 o 
   3   7  14       27.67       46.61     16.51 o 
   4   7  14      267.50      307.89     27.16 o 
   5   7  14      140.69      152.98     20.49 o 
   6   7  14       11.35       32.54     17.47 o 
   7   7  14        6.54       28.15     13.85 o 
   8   7  14       25.16       63.68     17.70 o 
   9   7  14       28.95       63.71     18.10 o 
   0   8  14       42.47       83.00     22.58 o 
   1   8  14        9.80       29.90     14.25 o 
   2   8  14        5.55       17.59     14.95 o 
   3   8  14        0.04        0.63     14.13 o 
   4   8  14      261.51      227.62     23.97 o 
   5   8  14       35.87       42.38     16.84 o 
   6   8  14        8.39       31.64     20.07 o 
   7   8  14        6.06       29.12     18.18 o 
   1   9  14        0.00       20.56     15.00 o 
   2   9  14      185.02      260.30     28.47 o 
   3   9  14       76.94       95.50     18.92 o 
   4   9  14      228.40      268.11     26.27 o 
   5   9  14        9.24       53.49     19.45 o 
   1   1  15        0.99        1.01      6.93 o 
   2   1  15       37.83       44.02      8.83 o 
   3   1  15      653.82      643.65     22.22 o 
   4   1  15        6.14        3.49      7.72 o 
   5   1  15        4.33        1.21      7.80 o 
   6   1  15        0.37        7.30      8.56 o 
   7   1  15        0.23       -3.70      9.04 o 
   8   1  15      705.44      722.62     27.34 o 
   9   1  15      309.17      338.30     26.44 o 
  10   1  15       38.94       53.02     14.08 o 
  11   1  15        6.10       59.50     18.54 o 
  12   1  15        5.56       55.22     22.54 o 
  13   1  15       35.33       85.44     37.22 o 
   0   2  15       17.45       10.05     12.87 o 
   1   2  15       70.10       63.52     11.10 o 
   2   2  15      559.05      599.47     21.26 o 
   3   2  15       57.42       47.00     11.97 o 
   4   2  15       42.27       32.28      9.37 o 
   5   2  15      130.88      146.48     13.10 o 
   6   2  15      272.00      271.87     17.76 o 
   7   2  15      318.31      306.37     22.87 o 
   8   2  15       93.81       95.60     14.53 o 
   9   2  15       11.68       18.48     11.95 o 
  10   2  15       13.25       25.43     16.31 o 
  11   2  15       35.33       73.86     18.35 o 
  12   2  15       13.20       54.35     24.59 o 
   1   3  15        0.05       -5.02      8.77 o 
   2   3  15      508.94      546.95     21.62 o 
   3   3  15      714.59      683.54     27.76 o 
   4   3  15        7.17       -5.89      9.69 o 
   5   3  15      138.23      122.74     15.38 o 
   6   3  15        0.04       -8.67     10.36 o 
   7   3  15       22.36       24.68     11.09 o 
   8   3  15      199.12      189.37     17.33 o 
   9   3  15        4.11       16.72     11.30 o 
  10   3  15        8.32       31.07     13.58 o 
  11   3  15       20.51       42.59     14.86 o 
  12   3  15       43.77       51.67     20.18 o 
   0   4  15     1453.49     1344.23     46.20 o 
   1   4  15       12.86        8.35      9.67 o 
   2   4  15       71.04       70.54     12.99 o 
   3   4  15      161.06      189.85     18.46 o 
   4   4  15        7.64        7.86     11.37 o 
   5   4  15      204.32      223.54     19.69 o 
   6   4  15       49.29       34.07     13.06 o 
   7   4  15      207.48      231.84     20.90 o 
   8   4  15       94.30       60.70     15.78 o 
   9   4  15       37.31       46.04     14.79 o 
  10   4  15        7.34       30.76     20.37 o 
  11   4  15       11.62       56.96     25.97 o 
   1   5  15      727.03      642.97     25.59 o 
   2   5  15      158.25      195.61     17.79 o 
   3   5  15       13.76       13.23     11.77 o 
   4   5  15       51.56       48.06     14.20 o 
   5   5  15       67.12       42.41     14.81 o 
   6   5  15        2.59        0.23     11.35 o 
   7   5  15        5.50       20.03     12.92 o 
   8   5  15       26.55       43.80     15.23 o 
   9   5  15       56.86       66.48     17.30 o 
  10   5  15       50.99       76.95     18.17 o 
  11   5  15        0.08       44.56     17.04 o 
   0   6  15      193.43      229.50     27.64 o 
   1   6  15        5.61       10.28     11.16 o 
   2   6  15      786.21      794.03     29.32 o 
   3   6  15       17.78       28.95     15.30 o 
   4   6  15       12.96        1.47     12.30 o 
   5   6  15       27.74       40.53     15.13 o 
   6   6  15        4.51       17.06     13.01 o 
   7   6  15       40.99       40.88     15.08 o 
   8   6  15        0.00       33.60     15.33 o 
   9   6  15       33.85       45.42     16.58 o 
  10   6  15        1.62       37.20     16.28 o 
   1   7  15        0.08       11.97     11.44 o 
   2   7  15      125.62      135.42     19.78 o 
   3   7  15        8.26       21.61     14.94 o 
   4   7  15       25.57       31.59     14.85 o 
   5   7  15       65.06       48.01     17.65 o 
   6   7  15        3.96       27.67     16.35 o 
   7   7  15       25.90       48.28     16.26 o 
   8   7  15        0.51       35.11     15.61 o 
   0   8  15      746.22      729.33     48.58 o 
   1   8  15      145.29      107.27     18.82 o 
   2   8  15      305.54      274.32     45.85 o 
   3   8  15        0.33        3.43     15.06 o 
   4   8  15        0.45        6.56     14.25 o 
   5   8  15       42.50       41.05     17.41 o 
   6   8  15        0.00       56.29     16.19 o 
   7   8  15      118.01      154.50     28.25 o 
   1   9  15       17.13       46.43     16.67 o 
   2   9  15        0.28       11.89     16.00 o 
   3   9  15        7.11       23.01     15.62 o 
   4   9  15       15.28       24.67     16.14 o 
   0   0  16        1.85        1.32     32.88 o 
   1   0  16       20.57       23.96     11.54 o 
   2   0  16      917.01      898.46     32.36 o 
   3   0  16      680.73      617.79     45.41 o 
   4   0  16       97.80      101.52     18.06 o 
   5   0  16      747.01      654.80     51.12 o 
   6   0  16     1250.66     1212.56     42.26 o 
   7   0  16     1084.93     1096.11     49.77 o 
   8   0  16       82.03       78.10     22.82 o 
   9   0  16       14.98       36.00     19.64 o 
  10   0  16       17.49       46.81     30.46 o 
  11   0  16       12.62       68.29     30.28 o 
  12   0  16       28.10      126.77     55.92 o 
   1   1  16       52.28       63.71     11.35 o 
   2   1  16        9.01        3.90      7.64 o 
   3   1  16       13.18        9.83     10.16 o 
   4   1  16      128.06      144.40     13.72 o 
   5   1  16       43.93       44.56     10.82 o 
   6   1  16       16.02       -3.16     12.50 o 
   7   1  16       23.78       21.52     13.69 o 
   8   1  16       54.63       74.23     17.67 o 
   9   1  16       63.18      108.89     19.42 o 
  10   1  16        5.03       33.06     13.66 o 
  11   1  16       27.62      100.56     18.40 o 
  12   1  16       21.31       77.84     26.75 o 
   0   2  16      126.48      153.76     21.09 o 
   1   2  16      354.84      389.91     19.96 o 
   2   2  16       68.59       74.16     12.46 o 
   3   2  16       79.87       76.38     14.01 o 
   4   2  16      112.82       89.02     13.22 o 
   5   2  16       26.64       17.05     10.19 o 
   6   2  16        3.31        4.81      9.98 o 
   7   2  16       62.79       60.46     13.00 o 
   8   2  16      576.00      559.79     25.30 o 
   9   2  16        4.86       15.98     13.24 o 
  10   2  16        0.09       32.51     15.27 o 
  11   2  16       60.14       99.26     20.69 o 
  12   2  16       50.31      102.29     45.81 o 
   1   3  16       82.08      100.86     13.92 o 
   2   3  16       51.63       56.57     12.30 o 
   3   3  16       10.73       17.62     12.05 o 
   4   3  16      109.85      107.01     15.47 o 
   5   3  16      306.07      329.07     21.92 o 
   6   3  16      224.25      210.55     19.30 o 
   7   3  16      187.24      209.62     19.78 o 
   8   3  16      137.86      127.62     15.90 o 
   9   3  16      303.04      293.22     22.18 o 
  10   3  16       68.08       63.25     16.67 o 
  11   3  16        2.04       34.04     17.81 o 
   0   4  16      283.59      299.58     28.42 o 
   1   4  16      272.08      271.60     19.19 o 
   2   4  16       29.77       44.35     12.14 o 
   3   4  16      661.60      639.05     27.42 o 
   4   4  16      106.29       80.81     15.83 o 
   5   4  16       16.58       18.49     12.34 o 
   6   4  16       64.97       69.11     14.96 o 
   7   4  16       91.60      101.14     17.58 o 
   8   4  16        0.00        1.03     12.57 o 
   9   4  16      162.49      146.11     20.44 o 
  10   4  16      226.02      260.12     28.04 o 
  11   4  16        8.30       37.88     18.39 o 
   1   5  16      246.23      251.12     19.45 o 
   2   5  16      183.69      191.30     18.36 o 
   3   5  16      151.13      136.27     19.75 o 
   4   5  16        3.40       -1.68     12.04 o 
   5   5  16       26.37       28.38     14.52 o 
   6   5  16       34.14       51.68     14.39 o 
   7   5  16        9.49       25.16     15.69 o 
   8   5  16       69.42       62.70     16.08 o 
   9   5  16        0.51       28.23     15.73 o 
  10   5  16        3.04       27.21     15.08 o 
   0   6  16        0.75       10.58     15.97 o 
   1   6  16        0.12       22.78     12.01 o 
   2   6  16       99.92      138.58     17.13 o 
   3   6  16       11.12       15.32     14.53 o 
   4   6  16      115.64      147.23     19.26 o 
   5   6  16       24.03       17.40     15.64 o 
   6   6  16       46.10       34.74     15.28 o 
   7   6  16       23.57       21.80     14.24 o 
   8   6  16        8.01       26.57     15.12 o 
   9   6  16        6.99       42.72     16.04 o 
   1   7  16       94.43      138.30     17.89 o 
   2   7  16       14.16       20.01     13.97 o 
   3   7  16      137.50      143.78     22.34 o 
   4   7  16       62.23       54.91     16.75 o 
   5   7  16        0.38       12.58     15.35 o 
   6   7  16        0.58       33.01     25.03 o 
   7   7  16        8.18       45.25     16.11 o 
   8   7  16       42.38       57.60     16.70 o 
   0   8  16       21.13       63.63     21.90 o 
   1   8  16       50.19       59.50     16.81 o 
   2   8  16       18.19       22.70     16.47 o 
   3   8  16       25.58       26.31     20.34 o 
   4   8  16        0.05       17.32     14.96 o 
   5   8  16        8.31        5.57     15.05 o 
   6   8  16        6.75       60.73     33.81 o 
   1   9  16       20.06       49.70     19.96 o 
   2   9  16      110.78      144.38     24.48 o 
   1   1  17       12.32        6.60     11.13 o 
   2   1  17        0.23        1.87      9.96 o 
   3   1  17       35.16       39.80     11.87 o 
   4   1  17      120.94      117.35     15.47 o 
   5   1  17     1798.71     1743.20     38.54 o 
   6   1  17       21.25       14.35     13.48 o 
   7   1  17      304.62      287.77     23.33 o 
   8   1  17      140.85      201.56     23.39 o 
   9   1  17        6.61       50.82     16.80 o 
  10   1  17       35.46       58.53     28.79 o 
  11   1  17       11.79       71.00     23.55 o 
  12   1  17        0.18       59.10     34.01 o 
   0   2  17       17.04       -3.94     13.29 o 
   1   2  17      192.13      211.36     16.97 o 
   2   2  17        6.84       -0.53     10.22 o 
   3   2  17       12.48        3.88     11.49 o 
   4   2  17       17.55       15.06     10.73 o 
   5   2  17        5.08      -10.00     10.10 o 
   6   2  17      274.77      290.36     23.02 o 
   7   2  17       14.92       30.42     12.67 o 
   8   2  17      179.91      184.77     21.03 o 
   9   2  17       27.18       44.40     16.41 o 
  10   2  17       11.81       51.60     16.56 o 
  11   2  17       69.51      105.39     21.08 o 
   1   3  17      409.81      405.16     21.76 o 
   2   3  17       95.61      118.34     15.61 o 
   3   3  17      126.97      142.52     17.18 o 
   4   3  17        2.11        3.61     11.23 o 
   5   3  17       57.49       57.98     14.10 o 
   6   3  17       11.53       14.52     12.59 o 
   7   3  17       84.87      124.10     17.79 o 
   8   3  17        0.00        4.05     12.66 o 
   9   3  17       21.36       63.97     17.21 o 
  10   3  17       61.12       77.85     23.24 o 
  11   3  17      481.20      479.92     52.22 o 
   0   4  17      311.36      307.80     29.59 o 
   1   4  17        1.91        3.51     11.13 o 
   2   4  17      370.74      373.01     22.16 o 
   3   4  17       20.59       14.59     13.06 o 
   4   4  17        9.20        1.49     12.54 o 
   5   4  17      267.18      251.08     21.32 o 
   6   4  17      483.23      458.65     31.49 o 
   7   4  17      137.35      134.31     18.04 o 
   8   4  17        0.07        9.17     13.61 o 
   9   4  17       19.17       26.75     14.80 o 
  10   4  17        2.56       28.75     20.79 o 
   1   5  17      155.46      173.03     18.23 o 
   2   5  17       57.07       43.93     13.27 o 
   3   5  17        3.52       -0.30     13.86 o 
   4   5  17        1.81        6.29     12.49 o 
   5   5  17       81.81       98.86     18.78 o 
   6   5  17        2.60       32.75     17.31 o 
   7   5  17      141.89      145.26     22.03 o 
   8   5  17       13.75       11.71     13.98 o 
   9   5  17        0.00       29.85     15.67 o 
  10   5  17       27.35       38.63     18.96 o 
   0   6  17      267.01      268.60     30.68 o 
   1   6  17      243.38      271.24     21.77 o 
   2   6  17        0.17       12.91     13.03 o 
   3   6  17       90.45       89.54     23.12 o 
   4   6  17        0.35       -7.56     17.47 o 
   5   6  17       11.88        4.63     15.79 o 
   6   6  17       46.02       80.29     26.73 o 
   7   6  17       76.58       69.74     21.96 o 
   8   6  17       37.61       83.19     18.39 o 
   1   7  17      199.94      223.76     24.39 o 
   2   7  17        3.14       20.20     14.29 o 
   3   7  17       30.84       36.97     16.68 o 
   4   7  17        0.42        5.26     14.46 o 
   5   7  17       22.73       22.54     19.30 o 
   6   7  17        0.18       38.22     19.79 o 
   7   7  17        6.71       39.39     21.69 o 
   0   8  17      138.63      190.56     36.48 o 
   1   8  17      273.39      343.70     28.20 o 
   2   8  17       42.87       69.57     19.66 o 
   3   8  17       10.18       19.97     23.96 o 
   4   8  17        5.07       27.63     15.64 o 
   5   8  17        0.21       14.34     16.69 o 
   0   0  18       81.71       59.55     48.67 o 
   1   0  18      148.99      153.32     39.16 o 
   2   0  18       35.23       28.43     18.70 o 
   3   0  18       26.23       23.18     18.53 o 
   4   0  18      563.53      556.28     50.12 o 
   5   0  18      154.18      137.48     27.17 o 
   6   0  18     1049.48     1112.75     51.28 o 
   7   0  18     1652.24     1633.96     76.08 o 
   8   0  18        9.86       10.36     24.55 o 
   9   0  18       14.42       34.45     26.24 o 
  10   0  18        1.16       22.21     33.40 o 
  11   0  18       50.16      101.65     31.80 o 
   1   1  18      480.09      454.59     25.18 o 
   2   1  18      108.02      116.75     17.17 o 
   3   1  18       40.93       24.28     17.73 o 
   4   1  18      120.93      118.67     21.40 o 
   5   1  18       69.20       71.40     16.70 o 
   6   1  18        9.58       27.61     14.64 o 
   7   1  18       92.24       84.39     17.87 o 
   8   1  18       75.04       98.49     19.14 o 
   9   1  18       33.58       68.80     17.85 o 
  10   1  18       13.17       58.66     17.50 o 
  11   1  18        3.71       47.23     19.72 o 
   0   2  18      383.54      484.96     33.24 o 
   1   2  18      160.43      156.33     16.19 o 
   2   2  18        4.35        5.27     11.84 o 
   3   2  18        0.16      -10.64     12.90 o 
   4   2  18       16.55       -3.12     12.31 o 
   5   2  18       45.70       30.37     14.84 o 
   6   2  18      182.76      176.27     23.34 o 
   7   2  18      102.12      113.61     22.33 o 
   8   2  18       17.38       42.56     18.97 o 
   9   2  18        1.91       18.77     17.75 o 
  10   2  18       71.51       95.63     19.70 o 
  11   2  18        0.15       46.39     23.02 o 
   1   3  18      407.98      379.37     22.00 o 
   2   3  18       10.14       14.82     11.69 o 
   3   3  18       16.40       14.39     13.02 o 
   4   3  18       63.15       55.94     15.15 o 
   5   3  18       11.79       21.52     12.40 o 
   6   3  18      208.03      231.62     20.77 o 
   7   3  18       16.20        5.33     14.43 o 
   8   3  18        4.81       11.02     17.17 o 
   9   3  18       72.35      107.36     35.65 o 
  10   3  18        2.94       51.31     21.32 o 
   0   4  18     1529.93     1398.06     50.87 o 
   1   4  18        9.19       14.57     12.16 o 
   2   4  18      200.23      208.52     19.33 o 
   3   4  18      225.42      256.70     21.98 o 
   4   4  18       64.55       60.35     16.57 o 
   5   4  18       54.26       81.81     15.74 o 
   6   4  18      114.91      121.44     27.10 o 
   7   4  18      278.75      253.53     32.39 o 
   8   4  18        5.66        8.97     17.71 o 
   9   4  18       32.11       60.90     17.61 o 
  10   4  18        3.99       17.95     26.44 o 
   1   5  18       74.16       83.96     18.86 o 
   2   5  18       10.19        3.25     12.73 o 
   3   5  18       35.05       43.75     16.17 o 
   4   5  18        1.31        7.08     12.96 o 
   5   5  18       84.49       44.53     16.44 o 
   6   5  18       28.68       47.16     19.29 o 
   7   5  18       27.69       26.93     20.63 o 
   8   5  18       12.04       32.87     20.52 o 
   9   5  18        4.96       42.46     18.68 o 
   0   6  18      252.76      229.00     29.42 o 
   1   6  18      619.26      647.06     30.08 o 
   2   6  18       60.14       61.89     16.18 o 
   3   6  18       82.20       69.80     18.92 o 
   4   6  18        4.33       -0.19     13.22 o 
   5   6  18        9.29        6.72     18.64 o 
   6   6  18       27.53       52.15     23.43 o 
   7   6  18       11.99       34.10     20.23 o 
   8   6  18       21.71       53.87     21.65 o 
   1   7  18     1123.22     1090.92     53.99 o 
   2   7  18        5.36       15.81     19.04 o 
   3   7  18       51.35       54.14     22.17 o 
   4   7  18        9.36       20.77     15.71 o 
   5   7  18        6.41       47.11     17.79 o 
   6   7  18        1.29       44.47     25.42 o 
   0   8  18       22.46       74.01     29.59 o 
   1   8  18       37.30       77.20     18.58 o 
   2   8  18       22.89       60.09     19.82 o 
   3   8  18        9.26       40.59     17.01 o 
   1   1  19      129.05      117.69     21.57 o 
   2   1  19        0.84      -14.08     15.27 o 
   3   1  19      538.34      518.20     33.20 o 
   4   1  19      538.90      509.85     39.99 o 
   5   1  19      438.14      425.18     32.15 o 
   6   1  19        1.16      -12.49     18.50 o 
   7   1  19      278.99      217.08     27.06 o 
   8   1  19      146.33      165.30     26.27 o 
   9   1  19      283.44      303.08     32.04 o 
  10   1  19       57.95       71.24     21.87 o 
   0   2  19        4.83        5.52     19.21 o 
   1   2  19       31.52       16.14     14.63 o 
   2   2  19        2.41       -3.71     14.13 o 
   3   2  19      274.81      269.12     26.90 o 
   4   2  19       47.10       53.73     17.27 o 
   5   2  19      111.72      114.37     21.81 o 
   6   2  19       23.70       15.60     17.76 o 
   7   2  19      521.96      502.30     35.26 o 
   8   2  19        7.62       11.13     17.36 o 
   9   2  19       64.45      113.39     24.50 o 
  10   2  19      169.37      208.34     53.59 o 
   1   3  19      210.61      237.57     19.96 o 
   2   3  19       54.90       74.87     14.84 o 
   3   3  19       10.59        3.05     12.72 o 
   4   3  19       57.93       69.03     15.93 o 
   5   3  19        2.46       -5.93     13.04 o 
   6   3  19        2.99       -0.65     14.12 o 
   7   3  19       21.08       17.75     17.37 o 
   8   3  19       45.74       32.26     18.63 o 
   9   3  19        2.85       28.74     21.67 o 
  10   3  19       62.99      148.22     29.88 o 
   0   4  19       27.80       48.50     18.43 o 
   1   4  19       42.53       35.58     13.90 o 
   2   4  19       52.00       48.57     14.01 o 
   3   4  19       10.86        8.96     13.35 o 
   4   4  19      216.65      257.21     27.52 o 
   5   4  19      235.20      220.52     29.01 o 
   6   4  19       48.78       58.44     15.41 o 
   7   4  19        0.07       11.37     13.97 o 
   8   4  19       41.04       13.45     18.49 o 
   9   4  19        4.61       27.89     23.77 o 
   1   5  19        1.10        8.92     12.30 o 
   2   5  19        2.03       15.89     12.97 o 
   3   5  19       69.28       91.05     20.05 o 
   4   5  19      225.21      250.40     31.07 o 
   5   5  19       14.39       18.43     19.13 o 
   6   5  19        8.86       37.92     22.72 o 
   7   5  19       91.37       99.30     18.43 o 
   8   5  19       17.45       31.15     16.98 o 
   0   6  19      543.19      535.02     40.50 o 
   1   6  19        4.43       37.94     15.54 o 
   2   6  19       96.71      117.63     19.24 o 
   3   6  19       52.55       76.92     19.88 o 
   4   6  19      165.30      150.60     21.17 o 
   5   6  19        9.31       13.93     16.80 o 
   6   6  19       31.42       48.70     26.49 o 
   7   6  19       66.34       88.22     20.80 o 
   1   7  19       21.76       60.17     17.94 o 
   2   7  19       30.28       44.39     16.87 o 
   3   7  19      161.13      181.52     30.52 o 
   4   7  19       18.01       22.05     16.01 o 
   5   7  19        0.00        9.91     19.47 o 
   0   0  20      335.13      295.66     71.46 o 
   1   0  20       30.12      -13.63     32.39 o 
   2   0  20      407.72      334.30     50.46 o 
   3   0  20      159.92      192.10     44.48 o 
   4   0  20      454.51      369.10     53.32 o 
   5   0  20       46.08        5.66     22.26 o 
   6   0  20        1.60      -11.04     21.80 o 
   7   0  20        6.82       39.57     28.22 o 
   8   0  20     1128.65     1124.36     71.63 o 
   9   0  20      116.02      120.13     48.67 o 
  10   0  20       35.97       47.25     50.49 o 
   1   1  20       70.39       52.20     24.72 o 
   2   1  20      294.47      275.12     27.71 o 
   3   1  20       20.26        8.55     19.24 o 
   4   1  20        2.34      -21.68     17.10 o 
   5   1  20       44.00       24.55     20.07 o 
   6   1  20       71.22       55.21     23.45 o 
   7   1  20        0.08       13.73     22.62 o 
   8   1  20      107.98      154.93     32.79 o 
   9   1  20       18.92       64.18     25.75 o 
  10   1  20       50.56       61.34     21.29 o 
   0   2  20      127.82      145.08     28.83 o 
   1   2  20       23.35       29.71     15.59 o 
   2   2  20      611.90      536.56     30.52 o 
   3   2  20       54.62       49.73     20.29 o 
   4   2  20      189.68      174.41     25.60 o 
   5   2  20       56.50       52.18     25.22 o 
   6   2  20        7.00       24.44     21.36 o 
   7   2  20       55.22       16.27     25.20 o 
   8   2  20       95.92       67.89     27.54 o 
   9   2  20        0.33       23.09     25.70 o 
   1   3  20        5.61      -10.94     14.97 o 
   2   3  20      104.29       72.93     16.38 o 
   3   3  20       14.63       -3.48     15.09 o 
   4   3  20        2.37        9.57     14.57 o 
   5   3  20       66.41       58.04     20.86 o 
   6   3  20       55.21       74.29     21.18 o 
   7   3  20      125.82      103.87     28.72 o 
   8   3  20       30.29       35.82     24.48 o 
   9   3  20       34.49       65.21     26.83 o 
   0   4  20      145.14      146.78     27.23 o 
   1   4  20      163.46      168.78     18.98 o 
   2   4  20        5.53        1.21     12.22 o 
   3   4  20       43.90       41.80     16.05 o 
   4   4  20      193.82      217.92     28.51 o 
   5   4  20       13.83       28.91     15.69 o 
   6   4  20       38.73       30.16     18.26 o 
   7   4  20        0.40       20.24     15.88 o 
   8   4  20       26.02       17.88     27.98 o 
   1   5  20        0.04       11.48     13.07 o 
   2   5  20       58.51       90.65     21.50 o 
   3   5  20       41.22       59.01     20.92 o 
   4   5  20        0.02       17.78     15.09 o 
   5   5  20       62.14       80.27     24.04 o 
   6   5  20        0.05       46.01     22.67 o 
   7   5  20       10.17       18.96     25.02 o 
   0   6  20        3.79       76.76     22.94 o 
   1   6  20       83.26      131.07     20.59 o 
   2   6  20      350.27      356.52     30.18 o 
   3   6  20       38.82       30.26     22.38 o 
   4   6  20        0.01       14.78     23.16 o 
   5   6  20       60.92       68.11     30.10 o 
   6   6  20        0.17        0.06     20.11 o 
   1   7  20      199.88      262.54     37.12 o 
   2   7  20      275.38      340.00     58.23 o 
   3   7  20        0.63       42.28     26.28 o 
   1   1  21       67.51       35.75     26.10 o 
   2   1  21       51.97       60.30     28.02 o 
   3   1  21       32.27       51.57     27.27 o 
   4   1  21       84.75       67.80     21.88 o 
   5   1  21       12.31       -9.88     19.67 o 
   6   1  21      236.18      246.77     41.26 o 
   7   1  21      246.14      199.96     35.39 o 
   8   1  21       28.62       48.74     25.52 o 
   9   1  21        3.91       47.49     24.46 o 
   0   2  21      201.49      225.74     50.16 o 
   1   2  21       12.05        7.38     18.30 o 
   2   2  21       46.00       62.44     21.21 o 
   3   2  21       33.95        4.52     19.17 o 
   4   2  21       28.82       32.08     20.70 o 
   5   2  21       28.26       14.98     23.61 o 
   6   2  21      598.83      480.22     63.38 o 
   7   2  21       84.50       59.98     26.19 o 
   8   2  21        6.55       11.29     27.00 o 
   9   2  21        1.98       34.70     25.07 o 
   1   3  21       11.99       -2.16     16.00 o 
   2   3  21       10.54       27.20     16.84 o 
   3   3  21        0.15      -17.43     17.63 o 
   4   3  21       20.51       12.32     21.07 o 
   5   3  21      107.09       92.84     29.37 o 
   6   3  21       26.33       35.81     35.87 o 
   7   3  21        7.24       -5.47     26.23 o 
   8   3  21       23.51       42.89     24.55 o 
   0   4  21       20.70       10.84     24.29 o 
   1   4  21      128.61      140.59     20.08 o 
   2   4  21       39.54       65.98     17.13 o 
   3   4  21       91.73      103.99     23.70 o 
   4   4  21       11.12       25.12     16.63 o 
   5   4  21        3.04       11.96     15.70 o 
   6   4  21      133.99      108.36     29.68 o 
   7   4  21        7.21        4.58     27.50 o 
   1   5  21       38.02       68.77     16.28 o 
   2   5  21        0.08       15.46     15.32 o 
   3   5  21        8.89        5.88     18.75 o 
   4   5  21       22.98       36.45     19.41 o 
   5   5  21        1.02        1.35     18.41 o 
   6   5  21       33.50       34.26     26.17 o 
   0   6  21      869.75      866.49     50.90 o 
   1   6  21       49.15       99.40     28.08 o 
   2   6  21       64.57       66.80     18.94 o 
   3   6  21       41.38       64.60     21.40 o 
   4   6  21       44.34       30.94     18.40 o 
   0   0  22       24.68        2.07     51.78 o 
   1   0  22        2.07      -34.04     35.37 o 
   2   0  22        1.57       22.35     37.82 o 
   3   0  22        5.37       30.83     61.10 o 
   4   0  22      335.17      224.87     50.14 o 
   5   0  22      186.83      117.11     60.06 o 
   6   0  22      322.41      324.66     78.19 o 
   7   0  22       32.65      -17.09     42.98 o 
   8   0  22        5.80       22.78     42.98 o 
   1   1  22        1.03      -30.68     24.39 o 
   2   1  22       10.82        1.44     25.87 o 
   3   1  22       11.34      -11.03     28.10 o 
   4   1  22       14.80      -36.74     23.42 o 
   5   1  22        7.80      -18.94     27.77 o 
   6   1  22       41.82       -3.39     52.30 o 
   7   1  22       47.54       59.36     27.88 o 
   8   1  22        8.94       44.98     27.04 o 
   0   2  22      173.13      209.54     48.85 o 
   1   2  22        9.47        3.97     24.83 o 
   2   2  22        1.76        5.58     18.69 o 
   3   2  22       31.70       34.24     22.41 o 
   4   2  22       22.44       -7.71     24.38 o 
   5   2  22       16.47       19.27     23.17 o 
   6   2  22       96.08       58.75     24.80 o 
   7   2  22       12.62       -0.11     21.92 o 
   8   2  22        1.57       36.03     25.70 o 
   1   3  22       27.60       -1.43     19.66 o 
   2   3  22       16.51       12.25     19.32 o 
   3   3  22       79.11       79.53     23.03 o 
   4   3  22      113.61       64.23     36.32 o 
   5   3  22       78.04       58.37     28.33 o 
   6   3  22        7.09       -6.01     28.92 o 
   7   3  22        0.25       -1.88     21.52 o 
   0   4  22      255.78      249.43     36.85 o 
   1   4  22      112.36      126.93     22.45 o 
   2   4  22        9.67       15.89     29.95 o 
   3   4  22       94.59       52.89     29.69 o 
   4   4  22       17.61        2.89     28.31 o 
   5   4  22       86.74       85.95     27.32 o 
   6   4  22       13.25       10.54     26.23 o 
   1   5  22       87.96       98.43     31.83 o 
   2   5  22        1.98       -0.55     18.02 o 
   3   5  22       10.66       16.98     30.90 o 
   4   5  22       36.55       37.82     22.27 o 
   5   5  22        1.21       12.94     26.44 o 
   0   6  22      358.42      428.65     45.52 o 
   1   6  22        1.59       47.77     24.71 o 
   2   6  22        4.95       47.29     23.53 o 
   1   1  23       30.05       49.17     30.37 o 
   2   1  23      116.07       61.01     31.79 o 
   3   1  23      110.70       61.37     30.48 o 
   4   1  23        1.01      -47.95     23.97 o 
   5   1  23       19.44      -24.00     29.77 o 
   6   1  23       25.63       15.77     36.40 o 
   7   1  23       69.11       93.93     41.12 o 
   0   2  23        8.02       14.78     52.56 o 
   1   2  23       76.55       45.68     28.64 o 
   2   2  23       28.38       23.88     27.20 o 
   3   2  23       88.74       81.75     30.98 o 
   4   2  23      178.38      152.19     34.29 o 
   5   2  23      189.53      183.46     35.80 o 
   6   2  23        0.99      -18.96     23.00 o 
   7   2  23      139.61      108.22     32.29 o 
   1   3  23       12.08       10.40     26.51 o 
   2   3  23       45.64       45.29     22.42 o 
   3   3  23        7.51        4.87     21.56 o 
   4   3  23       53.56       49.76     36.25 o 
   5   3  23        9.78        6.64     22.17 o 
   6   3  23        0.82       -5.91     34.37 o 
   0   4  23       24.32       31.83     40.83 o 
   1   4  23       18.81       32.66     21.84 o 
   2   4  23       41.39       30.01     20.69 o 
   3   4  23        4.01      -31.41     31.99 o 
   4   4  23       19.60        9.79     29.82 o 
   5   4  23       18.26       22.21     29.88 o 
   1   5  23        1.29       15.86     43.62 o 
   2   5  23        0.03       13.84     22.67 o 
   3   5  23        4.64      -14.93     42.40 o 
   0   0  24      230.52      132.56     68.87 o 
   1   0  24        2.81        1.14     40.92 o 
   2   0  24       65.50      -11.75     40.93 o 
   3   0  24      255.12      187.73     71.46 o 
   4   0  24       47.56      -20.81     63.69 o 
   5   0  24      523.87      581.43     71.26 o 
   6   0  24       25.30       -1.04     49.19 o 
   1   1  24        6.80      -22.30     26.17 o 
   2   1  24        4.25      -15.60     26.97 o 
   3   1  24       36.18       -5.17     28.46 o 
   4   1  24        0.14      -32.93     28.02 o 
   5   1  24        0.09      -58.26     44.73 o 
   6   1  24       82.82        5.53     58.51 o 
   0   2  24       19.58       16.28     38.90 o 
   1   2  24      174.33      138.37     36.55 o 
   2   2  24        7.21      -17.85     27.67 o 
   3   2  24       35.73       31.39     29.62 o 
   4   2  24        1.87      -16.89     38.00 o 
   5   2  24      175.48      172.00     66.17 o 
   1   3  24       11.37       -4.20     37.44 o 
   2   3  24       23.40      -13.15     48.21 o 
   3   3  24       43.76       19.34     40.96 o 
   4   3  24       34.01       31.06     29.15 o 
   0   4  24       69.96       80.28     36.24 o 
   1   4  24       39.87       44.45     23.62 o 
   2   4  24       37.60       50.52     51.49 o 
   3   4  24        9.73       20.23     36.62 o 
   1   1  25        7.89      -33.48     27.75 o 
   2   1  25       15.97       -0.11     29.83 o 
   3   1  25      359.16      266.67     41.96 o 
   4   1  25        7.58      -19.30     28.82 o 
   0   2  25       48.41       -2.47     43.46 o 
   1   2  25        0.75       -6.81     27.28 o 
   2   2  25       41.16        8.40     29.26 o 
   3   2  25       24.56      -10.69     28.75 o 
   1   3  25       34.67       -8.90     36.70 o 
   2   3  25        2.55      -26.55     49.55 o 
   0   0  26      225.92      148.09     80.26 o 
   1   0  26      387.38      365.33     65.83 o 
   1   1  26        8.23      -11.77     30.96 o 
                                                 
